# Supplementary material for: Poly[bis­(1H-imidazole)bis­(μ2-1H-imidazolido)bis­(μ2-7-oxabicyclo­[2.2.1]heptane-2,3-dicarboxyl­ato)trizinc(II)]
Source: Acta Crystallogr Sect E Struct Rep Online. 2010 May 22;66(Pt 6):m705–6. doi: 10.1107/S1600536810017915 (PMC2979651; doi:10.1107/S1600536810017915)
Supplement: Supplementary file 1 [file e-66-0m705-sup1.cif]

##############################################################################
###                                                                        ###
###        Electronic paper (Acta Crystallographica Section E)             ###
###                                                                        ###
##############################################################################
#                                                                            #
# This CIF contains the data in a paper accepted for publication in Acta     #
# Crystallographica Section E. It conforms to the requirements of Notes      #
# for Authors for Section E, and has been peer reviewed under the auspices   #
# of the IUCr Commission on Journals.                                        #
#                                                                            #
# Full details of the Crystallographic Information File format               #
# are given in the paper "The Crystallographic Information File (CIF):       #
# a New Standard Archive File for Crystallography" by S. R. Hall, F. H.      #
# Allen and I. D. Brown [Acta Cryst. (1991), A47, 655-685].                  #
#                                                                            #
# The current version of the core CIF dictionary is obtainable from          #
# ftp://ftp.iucr.org/pub/cif_core.dic. The current version number is 2.4.    #
#                                                                            #
# Software is freely available for graphical display of the structure(s) in  #
# this CIF.  For information consult the CIF home page http://www.iucr.org/  #
# cif/home.html                                                              #
#                                                                            #
# This file may be used for bona fide research purposes within the           #
# scientific community so long as proper attribution is given to the journal # 
# article from which it was obtained.                                        #
#                                                                            #
##############################################################################
                                             
data_I
_audit_creation_method     SHELXL-97
_chemical_name_systematic
;
Poly[bis(\m~2~-1<i>H</i>-imidazolido)bis(1<i>H</i>-imidazole)bis(\m~2~-
7-oxabicyclo[2.2.1]heptane-2,3-dicarboxylato)trizinc(II)]
;
_chemical_name_common     ?
_chemical_formula_moiety     'C28 H30 N8 O10 Zn3'
_chemical_formula_sum     'C28 H30 N8 O10 Zn3'
_chemical_formula_iupac     '[Zn3 (C8 H8 O5)2 (C3 H3 N2)2 (C3 H4 N2)2]'
_chemical_formula_weight     834.71
_chemical_melting_point     ?
_symmetry_cell_setting     monoclinic
_symmetry_space_group_name_H-M     'P 21/c'
_symmetry_space_group_name_Hall     '-P 2ybc'
loop_
    _symmetry_equiv_pos_as_xyz
    'x, y, z'
    '-x, y+1/2, -z+1/2'
    '-x, -y, -z'
    'x, -y-1/2, z-1/2'
_cell_length_a     7.99930(10)
_cell_length_b     22.3923(2)
_cell_length_c     9.75860(10)
_cell_angle_alpha     90.00
_cell_angle_beta     112.6330(10)
_cell_angle_gamma     90.00
_cell_volume     1613.37(3)
_cell_formula_units_Z     2
_cell_measurement_reflns_used     5397
_cell_measurement_theta_min     1.82
_cell_measurement_theta_max     27.61
_cell_measurement_temperature     296(2)
_exptl_crystal_description     block
_exptl_crystal_colour     colourless
_exptl_crystal_size_max     0.28
_exptl_crystal_size_mid     0.17
_exptl_crystal_size_min     0.09
_exptl_crystal_density_diffrn     1.718
_exptl_crystal_density_meas     ?
_exptl_crystal_density_method     'not measured'
_exptl_crystal_F_000     848
_exptl_absorpt_coefficient_mu     2.281
_exptl_absorpt_correction_type     'multi-scan'
_exptl_absorpt_process_details     '(SADABS; Sheldrick, 1996)'
_exptl_absorpt_correction_T_min     0.629
_exptl_absorpt_correction_T_max     0.822
_exptl_special_details
;
;
_diffrn_ambient_temperature     296(2)
_diffrn_radiation_type     MoK\a
_diffrn_radiation_wavelength     0.71073
_diffrn_radiation_source     'fine-focus sealed tube'
_diffrn_radiation_monochromator     graphite
_diffrn_measurement_device_type     'Bruker APEXII CCD diffractometer'
_diffrn_measurement_method     '\w scans'
_diffrn_detector_area_resol_mean     ?
_diffrn_reflns_number     13439
_diffrn_reflns_av_R_equivalents     0.0231
_diffrn_reflns_av_sigmaI/netI     0.0224
_diffrn_reflns_theta_min     1.82
_diffrn_reflns_theta_max     27.61
_diffrn_reflns_theta_full     27.61
_diffrn_measured_fraction_theta_max     0.993
_diffrn_measured_fraction_theta_full     0.993
_diffrn_reflns_limit_h_min     -10
_diffrn_reflns_limit_h_max     10
_diffrn_reflns_limit_k_min     -29
_diffrn_reflns_limit_k_max     28
_diffrn_reflns_limit_l_min     -12
_diffrn_reflns_limit_l_max     12
_diffrn_standards_number     none
_diffrn_standards_interval_count     none
_diffrn_standards_interval_time     none
_diffrn_standards_decay_%     0
_refine_special_details
;
Refinement of <i>F</i>^2^ against ALL reflections. The weighted <i>R</i>-factor
wR and goodness of fit <i>S</i> are based on <i>F</i>^2^, conventional
<i>R</i>-factors <i>R</i> are based on <i>F</i>, with <i>F</i> set to zero for
negative <i>F</i>^2^. The threshold expression of <i>F</i>^2^ >
\s(<i>F</i>^2^) is used only for calculating <i>R</i>-factors(gt) etc. and is
not relevant to the choice of reflections for refinement. <i>R</i>-factors
based on <i>F</i>^2^ are statistically about twice as large as those based on
<i>F</i>, and <i>R</i>- factors based on ALL data will be even larger.
;
_reflns_number_total     3714
_reflns_number_gt     3197
_reflns_threshold_expression     I>2\s(I)
_refine_ls_structure_factor_coef     Fsqd
_refine_ls_matrix_type     full
_refine_ls_R_factor_gt     0.0235
_refine_ls_wR_factor_gt     0.0578
_refine_ls_wR_factor_ref     0.0601
_refine_ls_goodness_of_fit_ref     1.032
_refine_ls_restrained_S_all     1.032
_refine_ls_number_reflns     3714
_refine_ls_number_parameters     223
_refine_ls_number_restraints     0
_refine_ls_hydrogen_treatment     constr
_refine_ls_weighting_scheme     calc
_refine_ls_weighting_details
              'w=1/[\s^2^(Fo^2^)+(0.0306P)^2^+0.4382P] where P=(Fo^2^+2Fc^2^)/3'
_atom_sites_solution_hydrogens     geom
_atom_sites_solution_primary     direct
_atom_sites_solution_secondary     difmap
_refine_ls_shift/su_max     0.001
_refine_ls_shift/su_mean     0.000
_refine_diff_density_max     0.356
_refine_diff_density_min     -0.278
_refine_ls_extinction_method     none
_refine_ls_extinction_coef     ?
loop_
    _atom_type_symbol
    _atom_type_description
    _atom_type_scat_dispersion_real
    _atom_type_scat_dispersion_imag
    _atom_type_scat_source
    'C' 'C' 0.0033 0.0016
                         'International Tables Vol C Tables 4.2.6.8 and 6.1.1.4'
    'H' 'H' 0.0000 0.0000
                         'International Tables Vol C Tables 4.2.6.8 and 6.1.1.4'
    'N' 'N' 0.0061 0.0033
                         'International Tables Vol C Tables 4.2.6.8 and 6.1.1.4'
    'O' 'O' 0.0106 0.0060
                         'International Tables Vol C Tables 4.2.6.8 and 6.1.1.4'
    'Zn' 'Zn' 0.2839 1.4301
                         'International Tables Vol C Tables 4.2.6.8 and 6.1.1.4'
_computing_data_collection     'APEX2 (Bruker, 2006)'
_computing_cell_refinement     'SAINT (Bruker, 2006)'
_computing_data_reduction     'SAINT (Bruker, 2006)'
_computing_structure_solution     'SHELXS97 (Sheldrick, 2008)'
_computing_structure_refinement     'SHELXL97 (Sheldrick, 2008)'
_computing_molecular_graphics     'SHELXTL (Sheldrick, 2008)'
_computing_publication_material     'SHELXL97 (Sheldrick, 2008)'
loop_
    _atom_site_type_symbol
    _atom_site_label
    _atom_site_fract_x
    _atom_site_fract_y
    _atom_site_fract_z
    _atom_site_U_iso_or_equiv
    _atom_site_adp_type
    _atom_site_calc_flag
    _atom_site_refinement_flags
    _atom_site_occupancy
    _atom_site_disorder_assembly
    _atom_site_disorder_group
    Zn Zn1 0.02705(3) 0.327653(8) 0.68480(2) 0.02488(7) Uani d . 1 . .
    Zn Zn2 0.0000 0.5000 1.0000 0.02427(8) Uani d S 1 . .
    C C1 0.5856(3) 0.35035(11) 0.8423(3) 0.0508(6) Uani d . 1 . .
    H H1A 0.7015 0.3415 0.8476 0.061 Uiso calc R 1 . .
    C C2 0.4334(3) 0.31994(10) 0.7673(3) 0.0471(5) Uani d . 1 . .
    H H2A 0.4259 0.2860 0.7103 0.057 Uiso calc R 1 . .
    C C3 0.3601(3) 0.39293(9) 0.8744(2) 0.0391(5) Uani d . 1 . .
    H H3A 0.2943 0.4196 0.9073 0.047 Uiso calc R 1 . .
    C C4 -0.1719(3) 0.18968(8) 0.8571(2) 0.0333(4) Uani d . 1 . .
    H H4A -0.2451 0.1565 0.8488 0.040 Uiso calc R 1 . .
    C C5 -0.1783(3) 0.22588(8) 0.7447(2) 0.0325(4) Uani d . 1 . .
    H H5A -0.2566 0.2218 0.6459 0.039 Uiso calc R 1 . .
    C C6 0.0280(3) 0.25794(8) 0.94487(19) 0.0293(4) Uani d . 1 . .
    H H6A 0.1206 0.2810 1.0110 0.035 Uiso calc R 1 . .
    C C7 -0.1093(2) 0.44234(7) 0.70651(18) 0.0222(3) Uani d . 1 . .
    C C8 -0.1796(2) 0.50314(7) 0.64085(19) 0.0230(3) Uani d . 1 . .
    H H8A -0.2375 0.5001 0.5325 0.028 Uiso calc R 1 . .
    C C9 -0.3146(2) 0.52910(8) 0.70277(19) 0.0267(4) Uani d . 1 . .
    H H9A -0.3937 0.4991 0.7198 0.032 Uiso calc R 1 . .
    C C10 -0.4169(3) 0.58168(8) 0.6063(2) 0.0364(4) Uani d . 1 . .
    H H10A -0.5217 0.5927 0.6277 0.044 Uiso calc R 1 . .
    H H10B -0.4555 0.5726 0.5015 0.044 Uiso calc R 1 . .
    C C11 -0.2716(3) 0.63123(8) 0.6539(2) 0.0395(5) Uani d . 1 . .
    H H11A -0.2465 0.6459 0.5702 0.047 Uiso calc R 1 . .
    H H11B -0.3078 0.6644 0.7003 0.047 Uiso calc R 1 . .
    C C12 -0.1090(3) 0.59822(8) 0.7649(2) 0.0296(4) Uani d . 1 . .
    H H12A -0.0177 0.6248 0.8336 0.036 Uiso calc R 1 . .
    C C13 -0.0311(2) 0.55369(7) 0.68508(19) 0.0250(4) Uani d . 1 . .
    H H13A -0.0282 0.5722 0.5950 0.030 Uiso calc R 1 . .
    C C14 0.1603(2) 0.53377(8) 0.78551(19) 0.0265(4) Uani d . 1 . .
    N N1 -0.0501(2) 0.26968(6) 0.80047(16) 0.0281(3) Uani d . 1 . .
    N N2 -0.0394(2) 0.20990(6) 0.98546(16) 0.0288(3) Uani d . 1 . .
    N N3 0.2899(2) 0.34675(7) 0.78774(18) 0.0333(4) Uani d . 1 . .
    N N4 0.5372(2) 0.39636(8) 0.9085(2) 0.0429(4) Uani d . 1 . .
    H H4B 0.6087 0.4232 0.9632 0.051 Uiso calc R 1 . .
    O O1 -0.19478(17) 0.55896(5) 0.83772(13) 0.0271(3) Uani d . 1 . .
    O O2 -0.09952(19) 0.40346(5) 0.61684(13) 0.0326(3) Uani d . 1 . .
    O O3 0.2753(2) 0.52710(8) 0.73430(17) 0.0515(4) Uani d . 1 . .
    O O4 -0.06572(18) 0.43224(5) 0.84191(13) 0.0293(3) Uani d . 1 . .
    O O5 0.19131(16) 0.52692(6) 0.92484(13) 0.0299(3) Uani d . 1 . .
loop_
    _atom_site_aniso_label
    _atom_site_aniso_U_11
    _atom_site_aniso_U_22
    _atom_site_aniso_U_33
    _atom_site_aniso_U_12
    _atom_site_aniso_U_13
    _atom_site_aniso_U_23
    Zn1 0.03053(12) 0.02231(11) 0.02322(11) -0.00257(8) 0.01193(9) -0.00100(7)
    Zn2 0.02831(15) 0.02813(15) 0.01822(14) -0.00145(11) 0.01100(12)
                                                                    -0.00224(10)
    C1 0.0314(11) 0.0607(14) 0.0607(15) -0.0008(10) 0.0180(11) -0.0062(12)
    C2 0.0400(12) 0.0476(13) 0.0559(14) 0.0009(9) 0.0209(11) -0.0142(10)
    C3 0.0339(10) 0.0342(10) 0.0435(12) 0.0002(8) 0.0085(9) -0.0071(9)
    C4 0.0360(10) 0.0285(9) 0.0353(11) -0.0069(8) 0.0135(9) 0.0026(8)
    C5 0.0348(10) 0.0339(10) 0.0254(9) -0.0060(8) 0.0077(8) 0.0002(7)
    C6 0.0355(10) 0.0247(9) 0.0267(9) -0.0021(7) 0.0107(8) 0.0007(7)
    C7 0.0217(8) 0.0222(8) 0.0228(9) -0.0034(6) 0.0088(7) -0.0027(6)
    C8 0.0265(9) 0.0228(8) 0.0185(8) -0.0016(6) 0.0075(7) -0.0007(6)
    C9 0.0256(9) 0.0266(9) 0.0275(9) -0.0022(7) 0.0096(7) -0.0005(7)
    C10 0.0303(10) 0.0353(10) 0.0400(11) 0.0077(8) 0.0095(9) 0.0041(8)
    C11 0.0435(12) 0.0266(10) 0.0465(12) 0.0070(8) 0.0154(10) 0.0055(8)
    C12 0.0342(10) 0.0217(8) 0.0334(10) -0.0031(7) 0.0134(8) -0.0021(7)
    C13 0.0287(9) 0.0253(8) 0.0229(8) -0.0028(7) 0.0121(7) 0.0023(6)
    C14 0.0271(9) 0.0272(9) 0.0270(9) -0.0059(7) 0.0124(8) -0.0009(7)
    N1 0.0341(8) 0.0252(7) 0.0249(8) -0.0016(6) 0.0114(7) 0.0028(6)
    N2 0.0376(9) 0.0254(8) 0.0256(8) 0.0013(6) 0.0148(7) 0.0035(6)
    N3 0.0301(8) 0.0309(8) 0.0371(9) -0.0032(7) 0.0110(7) -0.0046(7)
    N4 0.0319(9) 0.0396(9) 0.0461(11) -0.0091(7) 0.0028(8) -0.0045(8)
    O1 0.0316(7) 0.0272(6) 0.0250(6) 0.0010(5) 0.0136(5) -0.0020(5)
    O2 0.0497(8) 0.0243(6) 0.0235(6) 0.0059(5) 0.0137(6) -0.0031(5)
    O3 0.0368(8) 0.0864(12) 0.0406(9) 0.0114(8) 0.0249(7) 0.0152(8)
    O4 0.0439(8) 0.0233(6) 0.0203(6) 0.0005(5) 0.0120(6) -0.0004(5)
    O5 0.0258(6) 0.0419(7) 0.0226(6) -0.0049(5) 0.0099(5) -0.0012(5)
_geom_special_details
;
All esds (except the esd in the dihedral angle between two l.s. planes) are
estimated using the full covariance matrix. The cell esds are taken into
account individually in the estimation of esds in distances, angles and
torsion angles; correlations between esds in cell parameters are only used
when they are defined by crystal symmetry. An approximate (isotropic)
treatment of cell esds is used for estimating esds involving l.s. planes.
;
loop_
    _geom_bond_atom_site_label_1
    _geom_bond_atom_site_label_2
    _geom_bond_site_symmetry_2
    _geom_bond_distance
    _geom_bond_publ_flag
    Zn1 O2 . 1.9570(12) y
    Zn1 N1 . 1.9686(14) y
    Zn1 N2 4_565 1.9944(14) y
    Zn1 N3 . 1.9968(16) y
    Zn2 O5 3_567 2.0266(12) ?
    Zn2 O5 . 2.0266(12) y
    Zn2 O4 . 2.0819(12) y
    Zn2 O4 3_567 2.0819(12) ?
    Zn2 O1 3_567 2.1862(12) ?
    Zn2 O1 . 2.1862(12) y
    C1 C2 . 1.340(3) ?
    C1 N4 . 1.350(3) ?
    C1 H1A . 0.9300 ?
    C2 N3 . 1.376(3) ?
    C2 H2A . 0.9300 ?
    C3 N3 . 1.317(2) ?
    C3 N4 . 1.327(3) ?
    C3 H3A . 0.9300 ?
    C4 C5 . 1.349(3) ?
    C4 N2 . 1.369(2) ?
    C4 H4A . 0.9300 ?
    C5 N1 . 1.371(2) ?
    C5 H5A . 0.9300 ?
    C6 N1 . 1.329(2) ?
    C6 N2 . 1.330(2) ?
    C6 H6A . 0.9300 ?
    C7 O4 . 1.251(2) ?
    C7 O2 . 1.2578(19) ?
    C7 C8 . 1.518(2) ?
    C8 C9 . 1.540(2) ?
    C8 C13 . 1.576(2) ?
    C8 H8A . 0.9800 ?
    C9 O1 . 1.459(2) ?
    C9 C10 . 1.533(2) ?
    C9 H9A . 0.9800 ?
    C10 C11 . 1.543(3) ?
    C10 H10A . 0.9700 ?
    C10 H10B . 0.9700 ?
    C11 C12 . 1.525(3) ?
    C11 H11A . 0.9700 ?
    C11 H11B . 0.9700 ?
    C12 O1 . 1.457(2) ?
    C12 C13 . 1.537(2) ?
    C12 H12A . 0.9800 ?
    C13 C14 . 1.533(2) ?
    C13 H13A . 0.9800 ?
    C14 O3 . 1.213(2) ?
    C14 O5 . 1.294(2) ?
    N2 Zn1 4_566 1.9944(14) ?
    N4 H4B . 0.8600 ?
loop_
    _geom_angle_atom_site_label_1
    _geom_angle_atom_site_label_2
    _geom_angle_atom_site_label_3
    _geom_angle_site_symmetry_1
    _geom_angle_site_symmetry_3
    _geom_angle
    _geom_angle_publ_flag
    O2 Zn1 N1 . . 122.06(6) ?
    O2 Zn1 N2 . 4_565 97.25(6) ?
    N1 Zn1 N2 . 4_565 104.86(6) ?
    O2 Zn1 N3 . . 106.98(6) ?
    N1 Zn1 N3 . . 110.76(7) ?
    N2 Zn1 N3 4_565 . 114.52(7) ?
    O5 Zn2 O5 3_567 . 180.0000(10)
                                 ?
    O5 Zn2 O4 3_567 . 92.34(5) ?
    O5 Zn2 O4 . . 87.66(5) ?
    O5 Zn2 O4 3_567 3_567 87.66(5) ?
    O5 Zn2 O4 . 3_567 92.34(5) ?
    O4 Zn2 O4 . 3_567 180.0 ?
    O5 Zn2 O1 3_567 3_567 89.15(5) ?
    O5 Zn2 O1 . 3_567 90.85(5) ?
    O4 Zn2 O1 . 3_567 90.17(4) ?
    O4 Zn2 O1 3_567 3_567 89.83(4) ?
    O5 Zn2 O1 3_567 . 90.85(5) ?
    O5 Zn2 O1 . . 89.15(5) ?
    O4 Zn2 O1 . . 89.83(4) ?
    O4 Zn2 O1 3_567 . 90.17(4) ?
    O1 Zn2 O1 3_567 . 180.0 ?
    C2 C1 N4 . . 106.4(2) ?
    C2 C1 H1A . . 126.8 ?
    N4 C1 H1A . . 126.8 ?
    C1 C2 N3 . . 109.4(2) ?
    C1 C2 H2A . . 125.3 ?
    N3 C2 H2A . . 125.3 ?
    N3 C3 N4 . . 110.88(18) ?
    N3 C3 H3A . . 124.6 ?
    N4 C3 H3A . . 124.6 ?
    C5 C4 N2 . . 108.61(16) ?
    C5 C4 H4A . . 125.7 ?
    N2 C4 H4A . . 125.7 ?
    C4 C5 N1 . . 108.57(16) ?
    C4 C5 H5A . . 125.7 ?
    N1 C5 H5A . . 125.7 ?
    N1 C6 N2 . . 113.37(16) ?
    N1 C6 H6A . . 123.3 ?
    N2 C6 H6A . . 123.3 ?
    O4 C7 O2 . . 122.91(15) ?
    O4 C7 C8 . . 121.03(15) ?
    O2 C7 C8 . . 116.06(15) ?
    C7 C8 C9 . . 112.03(14) ?
    C7 C8 C13 . . 114.24(14) ?
    C9 C8 C13 . . 100.96(13) ?
    C7 C8 H8A . . 109.8 ?
    C9 C8 H8A . . 109.8 ?
    C13 C8 H8A . . 109.8 ?
    O1 C9 C10 . . 102.25(14) ?
    O1 C9 C8 . . 102.16(13) ?
    C10 C9 C8 . . 109.78(15) ?
    O1 C9 H9A . . 113.8 ?
    C10 C9 H9A . . 113.8 ?
    C8 C9 H9A . . 113.8 ?
    C9 C10 C11 . . 101.84(15) ?
    C9 C10 H10A . . 111.4 ?
    C11 C10 H10A . . 111.4 ?
    C9 C10 H10B . . 111.4 ?
    C11 C10 H10B . . 111.4 ?
    H10A C10 H10B . . 109.3 ?
    C12 C11 C10 . . 101.71(15) ?
    C12 C11 H11A . . 111.4 ?
    C10 C11 H11A . . 111.4 ?
    C12 C11 H11B . . 111.4 ?
    C10 C11 H11B . . 111.4 ?
    H11A C11 H11B . . 109.3 ?
    O1 C12 C11 . . 101.88(15) ?
    O1 C12 C13 . . 102.39(13) ?
    C11 C12 C13 . . 110.85(16) ?
    O1 C12 H12A . . 113.5 ?
    C11 C12 H12A . . 113.5 ?
    C13 C12 H12A . . 113.5 ?
    C14 C13 C12 . . 111.41(14) ?
    C14 C13 C8 . . 115.37(13) ?
    C12 C13 C8 . . 101.21(13) ?
    C14 C13 H13A . . 109.5 ?
    C12 C13 H13A . . 109.5 ?
    C8 C13 H13A . . 109.5 ?
    O3 C14 O5 . . 123.32(17) ?
    O3 C14 C13 . . 120.10(16) ?
    O5 C14 C13 . . 116.54(15) ?
    C6 N1 C5 . . 104.69(15) ?
    C6 N1 Zn1 . . 127.96(13) ?
    C5 N1 Zn1 . . 126.56(12) ?
    C6 N2 C4 . . 104.75(14) ?
    C6 N2 Zn1 . 4_566 130.16(12) ?
    C4 N2 Zn1 . 4_566 125.09(12) ?
    C3 N3 C2 . . 105.22(17) ?
    C3 N3 Zn1 . . 126.68(14) ?
    C2 N3 Zn1 . . 127.52(14) ?
    C3 N4 C1 . . 108.14(17) ?
    C3 N4 H4B . . 125.9 ?
    C1 N4 H4B . . 125.9 ?
    C12 O1 C9 . . 96.04(12) ?
    C12 O1 Zn2 . . 112.31(10) ?
    C9 O1 Zn2 . . 114.50(9) ?
    C7 O2 Zn1 . . 121.81(11) ?
    C7 O4 Zn2 . . 122.65(10) ?
    C14 O5 Zn2 . . 123.34(11) ?
loop_
    _geom_torsion_atom_site_label_1
    _geom_torsion_atom_site_label_2
    _geom_torsion_atom_site_label_3
    _geom_torsion_atom_site_label_4
    _geom_torsion_site_symmetry_1
    _geom_torsion_site_symmetry_2
    _geom_torsion_site_symmetry_3
    _geom_torsion_site_symmetry_4
    _geom_torsion
    _geom_torsion_publ_flag
    N4 C1 C2 N3 . . . . -0.5(3) ?
    N2 C4 C5 N1 . . . . -0.1(2) ?
    O4 C7 C8 C9 . . . . -42.3(2) ?
    O2 C7 C8 C9 . . . . 137.10(16) ?
    O4 C7 C8 C13 . . . . 71.7(2) ?
    O2 C7 C8 C13 . . . . -108.87(17) ?
    C7 C8 C9 O1 . . . . 86.39(15) ?
    C13 C8 C9 O1 . . . . -35.59(15) ?
    C7 C8 C9 C10 . . . . -165.65(14) ?
    C13 C8 C9 C10 . . . . 72.37(16) ?
    O1 C9 C10 C11 . . . . 33.06(18) ?
    C8 C9 C10 C11 . . . . -74.84(18) ?
    C9 C10 C11 C12 . . . . 2.0(2) ?
    C10 C11 C12 O1 . . . . -36.52(18) ?
    C10 C11 C12 C13 . . . . 71.83(19) ?
    O1 C12 C13 C14 . . . . -88.49(16) ?
    C11 C12 C13 C14 . . . . 163.49(15) ?
    O1 C12 C13 C8 . . . . 34.66(16) ?
    C11 C12 C13 C8 . . . . -73.36(17) ?
    C7 C8 C13 C14 . . . . 0.5(2) ?
    C9 C8 C13 C14 . . . . 120.96(15) ?
    C7 C8 C13 C12 . . . . -119.84(15) ?
    C9 C8 C13 C12 . . . . 0.57(16) ?
    C12 C13 C14 O3 . . . . -140.91(18) ?
    C8 C13 C14 O3 . . . . 104.4(2) ?
    C12 C13 C14 O5 . . . . 36.7(2) ?
    C8 C13 C14 O5 . . . . -77.90(19) ?
    N2 C6 N1 C5 . . . . 0.4(2) ?
    N2 C6 N1 Zn1 . . . . -169.85(12) ?
    C4 C5 N1 C6 . . . . -0.2(2) ?
    C4 C5 N1 Zn1 . . . . 170.27(13) ?
    O2 Zn1 N1 C6 . . . . -105.18(16) ?
    N2 Zn1 N1 C6 4_565 . . . 146.15(16) ?
    N3 Zn1 N1 C6 . . . . 22.12(17) ?
    O2 Zn1 N1 C5 . . . . 86.57(16) ?
    N2 Zn1 N1 C5 4_565 . . . -22.11(17) ?
    N3 Zn1 N1 C5 . . . . -146.14(15) ?
    N1 C6 N2 C4 . . . . -0.5(2) ?
    N1 C6 N2 Zn1 . . . 4_566 179.67(12) ?
    C5 C4 N2 C6 . . . . 0.3(2) ?
    C5 C4 N2 Zn1 . . . 4_566 -179.80(13) ?
    N4 C3 N3 C2 . . . . 0.1(2) ?
    N4 C3 N3 Zn1 . . . . -171.69(14) ?
    C1 C2 N3 C3 . . . . 0.3(3) ?
    C1 C2 N3 Zn1 . . . . 171.94(17) ?
    O2 Zn1 N3 C3 . . . . 38.44(19) ?
    N1 Zn1 N3 C3 . . . . -96.74(18) ?
    N2 Zn1 N3 C3 4_565 . . . 144.95(17) ?
    O2 Zn1 N3 C2 . . . . -131.53(18) ?
    N1 Zn1 N3 C2 . . . . 93.29(19) ?
    N2 Zn1 N3 C2 4_565 . . . -25.0(2) ?
    N3 C3 N4 C1 . . . . -0.4(3) ?
    C2 C1 N4 C3 . . . . 0.5(3) ?
    C11 C12 O1 C9 . . . . 57.35(15) ?
    C13 C12 O1 C9 . . . . -57.40(14) ?
    C11 C12 O1 Zn2 . . . . 176.96(11) ?
    C13 C12 O1 Zn2 . . . . 62.21(13) ?
    C10 C9 O1 C12 . . . . -55.89(15) ?
    C8 C9 O1 C12 . . . . 57.76(14) ?
    C10 C9 O1 Zn2 . . . . -173.78(11) ?
    C8 C9 O1 Zn2 . . . . -60.13(13) ?
    O5 Zn2 O1 C12 3_567 . . . 170.75(10) ?
    O5 Zn2 O1 C12 . . . . -9.25(10) ?
    O4 Zn2 O1 C12 . . . . -96.91(10) ?
    O4 Zn2 O1 C12 3_567 . . . 83.09(10) ?
    O5 Zn2 O1 C9 3_567 . . . -81.07(11) ?
    O5 Zn2 O1 C9 . . . . 98.93(11) ?
    O4 Zn2 O1 C9 . . . . 11.27(11) ?
    O4 Zn2 O1 C9 3_567 . . . -168.73(11) ?
    O4 C7 O2 Zn1 . . . . -11.7(2) ?
    C8 C7 O2 Zn1 . . . . 168.88(11) ?
    N1 Zn1 O2 C7 . . . . 61.89(16) ?
    N2 Zn1 O2 C7 4_565 . . . 174.51(14) ?
    N3 Zn1 O2 C7 . . . . -67.06(15) ?
    O2 C7 O4 Zn2 . . . . 159.29(13) ?
    C8 C7 O4 Zn2 . . . . -21.3(2) ?
    O5 Zn2 O4 C7 3_567 . . . 124.12(14) ?
    O5 Zn2 O4 C7 . . . . -55.88(14) ?
    O1 Zn2 O4 C7 3_567 . . . -146.73(14) ?
    O1 Zn2 O4 C7 . . . . 33.27(14) ?
    O3 C14 O5 Zn2 . . . . -150.62(16) ?
    C13 C14 O5 Zn2 . . . . 31.8(2) ?
    O4 Zn2 O5 C14 . . . . 47.74(14) ?
    O4 Zn2 O5 C14 3_567 . . . -132.26(14) ?
    O1 Zn2 O5 C14 3_567 . . . 137.88(14) ?
    O1 Zn2 O5 C14 . . . . -42.12(14) ?
loop_
    _geom_hbond_atom_site_label_D
    _geom_hbond_atom_site_label_H
    _geom_hbond_atom_site_label_A
    _geom_hbond_site_symmetry_A
    _geom_hbond_distance_DH
    _geom_hbond_distance_HA
    _geom_hbond_distance_DA
    _geom_hbond_angle_DHA
    N4 H4B O5 3_667 0.86 1.91 2.756(2) 166.9
data_global
_journal_date_recd_electronic     2010-04-21
_journal_date_accepted     2010-05-14
_journal_name_full     'Acta Crystallographica, Section E'
_journal_year     2010
_journal_volume     66
_journal_issue      6
_journal_page_first     m705
_journal_page_last     m706
_journal_paper_category     QM
_journal_coeditor_code     WM2332
_publ_contact_author_name     'Yi-Zhou Wu'
_publ_contact_author_address
;
  College of Public Administration,
  Zhejiang University,
  Hangzhou, Zhejiang 310027,
  People's Republic of China
;
_publ_contact_author_email     'zjuwyz@126.com'
_publ_contact_author_fax     '86-571-86971127'
_publ_contact_author_phone     '86-571-86971752'
_publ_section_title
;\
Poly[bis(\m~2~-1<i>H</i>-imidazolido)bis(1<i>H</i>-imidazole)bis(\m~2~-7-\
oxabicyclo[2.2.1]heptane-2,3-dicarboxylato)trizinc(II)]
;
loop_
    _publ_author_name
    _publ_author_address
    'Qiu-Yue Lin'
;
Zhejiang Key Laboratory for Reactive Chemistry on Solid Surfaces,
Institute of Physical Chemistry,
Zhejiang Normal University,
Jinhua, Zhejiang 321004,
People's Republic of China
and
College of Chemistry and Life Science,
Zhejiang Normal University,
Jinhua 321004, Zhejiang,
People's Republic of China
;
    'Na Wang'
;
Zhejiang Key Laboratory for Reactive Chemistry on Solid Surfaces,
Institute of Physical Chemistry,
Zhejiang Normal University,
Jinhua, Zhejiang 321004,
People's Republic of China
and
College of Chemistry and Life Science,
Zhejiang Normal University,
Jinhua 321004, Zhejiang,
People's Republic of China
;
    'Yi-Zhou Wu'
;
College of Public Administration,
Zhejiang University,
Hangzhou, Zhejiang 310027,
People's Republic of China
;
