# Supplementary material for: Poly[bis­(1H-imidazole)bis­(μ2-1H-imidazolido)bis­(μ2-7-oxabicyclo­[2.2.1]heptane-2,3-dicarboxyl­ato)trizinc(II)]
Source: Acta Crystallogr Sect E Struct Rep Online. 2010 May 22;66(Pt 6):m705–6. doi: 10.1107/S1600536810017915 (PMC2979651; doi:10.1107/S1600536810017915)
Supplement: Supplementary file 2 [file e-66-0m705-Isup2.hkl]

# 
# h,k,l, Fc-squared, Fo-squared, sigma(Fo-squared) and status flag 
# 
data_I
_shelx_title ' a in P2(1)/c' 
_shelx_refln_list_code          4 
_shelx_F_calc_maximum      284.08 
_exptl_crystal_F_000       848.00 
_reflns_d_resolution_high  0.7669 
 
loop_ 
 _symmetry_equiv_pos_as_xyz 
 'x, y, z' 
 '-x, y+1/2, -z+1/2' 
 '-x, -y, -z' 
 'x, -y-1/2, z-1/2' 
 
_cell_length_a     7.9993 
_cell_length_b    22.3923 
_cell_length_c     9.7586 
_cell_angle_alpha  90.000 
_cell_angle_beta  112.633 
_cell_angle_gamma  90.000 
 
_shelx_F_squared_multiplier     1.000 
 
loop_ 
 _refln_index_h 
 _refln_index_k 
 _refln_index_l 
 _refln_F_squared_calc 
 _refln_F_squared_meas 
 _refln_F_squared_sigma 
 _refln_observed_status 
   1   0   0    80700.88    75709.70    959.28 o 
   2   0   0    19594.45    19419.24    231.56 o 
   3   0   0    10957.43    10996.84    110.65 o 
   4   0   0     9810.11     9773.47     89.02 o 
   5   0   0     6485.76     6263.66     74.81 o 
   6   0   0     2383.91     2420.62     48.57 o 
   7   0   0     1918.41     1935.14     45.73 o 
   8   0   0       25.77        5.55     14.15 o 
   9   0   0        2.88       -0.90     12.80 o 
   1   1   0       85.07       80.70      2.76 o 
   2   1   0     2491.84     2771.69     26.48 o 
   3   1   0       11.09        8.35      1.77 o 
   4   1   0     2347.77     2349.51     21.07 o 
   5   1   0     1321.11     1242.45     19.30 o 
   6   1   0      607.36      607.64     17.01 o 
   7   1   0      425.17      412.74     19.26 o 
   8   1   0      576.48      594.47     20.29 o 
   9   1   0      360.47      330.53     17.22 o 
   0   2   0     9182.54     9610.54    178.46 o 
   1   2   0       36.66       39.39      2.25 o 
   2   2   0     5496.65     5974.68     62.29 o 
   3   2   0     1568.25     1688.66     14.78 o 
   4   2   0       99.81      126.44      3.86 o 
   5   2   0        0.68        1.88      3.08 o 
   6   2   0      216.54      216.39     11.80 o 
   7   2   0       66.28       52.54     10.03 o 
   8   2   0       63.74       59.68      9.93 o 
   9   2   0      180.89      150.02     13.86 o 
   1   3   0     1573.37     1541.13     14.29 o 
   2   3   0      777.41      808.89     11.64 o 
   3   3   0     1230.89     1294.22     17.45 o 
   4   3   0       30.80       27.82      5.20 o 
   5   3   0      156.55      160.18      8.95 o 
   6   3   0      344.58      343.53     13.47 o 
   7   3   0       50.12       48.15      8.27 o 
   8   3   0       48.29       41.01      8.89 o 
   9   3   0       15.38        2.05      9.25 o 
   0   4   0     1223.58     1356.43     21.25 o 
   1   4   0    14542.51    14793.38    102.37 o 
   2   4   0      213.14      252.27      5.13 o 
   3   4   0        9.85       13.63      3.04 o 
   4   4   0     1357.85     1343.96     17.87 o 
   5   4   0     2131.56     2225.49     26.70 o 
   6   4   0     1830.14     1776.06     34.52 o 
   7   4   0       68.14       71.00      9.03 o 
   8   4   0        7.63       -3.40      7.73 o 
   9   4   0        1.33       -4.56     10.33 o 
   1   5   0     6430.17     7007.32     61.38 o 
   2   5   0     4596.99     4730.39     36.65 o 
   3   5   0      391.93      364.05      6.45 o 
   4   5   0     3760.92     3741.07     36.83 o 
   5   5   0     1400.18     1376.60     19.97 o 
   6   5   0      199.45      216.39     12.73 o 
   7   5   0      330.13      368.76     13.54 o 
   8   5   0      408.25      445.98     30.54 o 
   9   5   0      217.51      228.72     22.09 o 
   0   6   0     8351.21     8220.55    178.69 o 
   1   6   0     4659.40     4469.51     34.23 o 
   2   6   0      726.29      550.85      8.62 o 
   3   6   0    10443.13    10100.82     73.77 o 
   4   6   0    10495.13    10317.49    110.04 o 
   5   6   0     5402.08     5418.52     51.69 o 
   6   6   0     3070.26     3013.15     40.63 o 
   7   6   0     2195.20     2193.80     36.89 o 
   8   6   0      155.87      163.11     16.83 o 
   9   6   0       17.21       15.11     12.09 o 
   1   7   0      458.72      456.31      6.18 o 
   2   7   0       34.54       27.87      2.50 o 
   3   7   0     2815.01     2772.48     25.46 o 
   4   7   0     2118.18     2153.75     23.14 o 
   5   7   0     3527.11     3480.86     41.50 o 
   6   7   0      803.78      830.37     19.42 o 
   7   7   0     1674.75     1631.65     36.68 o 
   8   7   0      243.30      254.95     20.77 o 
   9   7   0      234.66      262.12     19.79 o 
   0   8   0     1669.25     1740.03     29.01 o 
   1   8   0     2252.77     2415.61     19.43 o 
   2   8   0     1911.56     2115.01     24.92 o 
   3   8   0       36.82       45.74      3.21 o 
   4   8   0      101.18      110.39      6.12 o 
   5   8   0        4.66        0.60      4.11 o 
   6   8   0      126.86      136.95     10.80 o 
   7   8   0      104.69       93.84     12.21 o 
   8   8   0      236.63      223.63     20.54 o 
   9   8   0       38.74       37.72     16.32 o 
   1   9   0      188.73      199.96      5.36 o 
   2   9   0       39.45       49.97      3.39 o 
   3   9   0      113.28      128.65     10.38 o 
   4   9   0     1226.78     1285.99     18.76 o 
   5   9   0       21.63       21.84      4.94 o 
   6   9   0      227.58      247.74     13.79 o 
   7   9   0        2.78       -4.56      8.05 o 
   8   9   0       97.54       99.41     12.10 o 
   9   9   0        0.45      -10.77     11.15 o 
   0  10   0      433.11      464.00      9.51 o 
   1  10   0       47.58       54.44      2.91 o 
   2  10   0     2261.81     2316.46     21.97 o 
   3  10   0       19.02       36.29      4.44 o 
   4  10   0        8.46       11.81      3.86 o 
   5  10   0      196.82      212.38      9.03 o 
   6  10   0      254.38      269.08     24.78 o 
   7  10   0       21.73       20.50      9.71 o 
   8  10   0      173.36      170.79     21.15 o 
   9  10   0      121.27      155.23     21.50 o 
   1  11   0     1897.36     2002.57     17.21 o 
   2  11   0     1137.79     1224.70     12.95 o 
   3  11   0       28.73       36.81      3.95 o 
   4  11   0       40.36       39.33      6.79 o 
   5  11   0     1091.02     1107.49     22.20 o 
   6  11   0      543.11      546.75     20.19 o 
   7  11   0     1222.45     1188.06     31.59 o 
   8  11   0      623.54      669.71     36.84 o 
   0  12   0    12295.64    11923.52    105.19 o 
   1  12   0     8105.91     7770.85     51.15 o 
   2  12   0    13511.32    13443.92    101.87 o 
   3  12   0     6137.72     6088.85     54.20 o 
   4  12   0     3228.23     3215.71     41.49 o 
   5  12   0     2483.92     2527.03     36.53 o 
   6  12   0      515.66      574.92     21.98 o 
   7  12   0      553.46      566.48     26.32 o 
   8  12   0      201.58      207.64     17.60 o 
   1  13   0       18.75       10.38      2.75 o 
   2  13   0      165.94      165.66      5.29 o 
   3  13   0     4389.06     4401.47     38.85 o 
   4  13   0     3084.16     3030.34     34.90 o 
   5  13   0      871.50      916.56     23.64 o 
   6  13   0      893.93      967.75     26.83 o 
   7  13   0      416.76      438.27     29.66 o 
   8  13   0      450.48      420.11     34.77 o 
   0  14   0      845.68      866.05     15.64 o 
   1  14   0       60.37       57.18      4.02 o 
   2  14   0      297.09      312.69      8.14 o 
   3  14   0       39.93       38.84      4.27 o 
   4  14   0        2.74        5.56      4.48 o 
   5  14   0       27.80       34.18      7.08 o 
   6  14   0      111.56      136.45     15.88 o 
   7  14   0        5.84       -3.43      9.07 o 
   8  14   0        9.92        7.54     10.87 o 
   1  15   0      263.70      254.38      6.85 o 
   2  15   0      404.93      397.63      9.37 o 
   3  15   0      495.09      462.59     10.96 o 
   4  15   0      260.24      226.96      9.36 o 
   5  15   0      789.64      745.54     36.02 o 
   6  15   0     1290.48     1364.69     32.16 o 
   7  15   0      433.46      438.28     21.38 o 
   8  15   0      164.78      159.27     20.47 o 
   0  16   0      137.45      140.33      9.31 o 
   1  16   0     1880.07     1882.06     19.90 o 
   2  16   0     1407.52     1395.01     21.99 o 
   3  16   0      442.13      424.70      9.77 o 
   4  16   0      800.92      811.88     16.38 o 
   5  16   0     1046.89     1061.24     26.23 o 
   6  16   0      182.28      155.59     11.77 o 
   7  16   0       29.61       53.85     11.80 o 
   8  16   0       68.36       61.81     16.60 o 
   1  17   0        0.41        3.92      3.40 o 
   2  17   0       35.82       44.73      5.66 o 
   3  17   0        5.84        7.94      5.90 o 
   4  17   0      361.34      374.32     11.37 o 
   5  17   0        1.18       -0.49      6.10 o 
   6  17   0      201.13      199.02     17.56 o 
   7  17   0       16.61       23.54     11.10 o 
   0  18   0     5717.72     5788.35     68.89 o 
   1  18   0     6362.17     6264.70     48.85 o 
   2  18   0     5353.51     5263.99     59.02 o 
   3  18   0     2198.53     2317.53     34.92 o 
   4  18   0     1487.00     1485.65     28.20 o 
   5  18   0     1242.82     1296.93     28.54 o 
   6  18   0      729.28      767.09     36.23 o 
   7  18   0       76.27       66.25     12.50 o 
   1  19   0       92.54      119.27      6.96 o 
   2  19   0      156.64      141.43      9.54 o 
   3  19   0      228.98      238.27     12.13 o 
   4  19   0       17.14       16.42      7.28 o 
   5  19   0      206.28      219.15     22.14 o 
   6  19   0      407.35      437.74     19.11 o 
   7  19   0      478.86      523.01     39.65 o 
   0  20   0      167.28      171.94     10.79 o 
   1  20   0      187.98      207.55     10.33 o 
   2  20   0       67.11       74.46      8.46 o 
   3  20   0      283.76      272.90     13.08 o 
   4  20   0      230.88      197.91     14.40 o 
   5  20   0       73.93       63.43      8.26 o 
   6  20   0        0.02       -3.56      8.33 o 
   7  20   0        6.79       14.34     23.75 o 
   1  21   0       33.82       37.78      6.90 o 
   2  21   0       41.78       34.15      8.58 o 
   3  21   0      607.58      600.29     21.05 o 
   4  21   0      288.49      261.16     21.54 o 
   5  21   0      640.66      664.74     73.24 o 
   6  21   0        2.47        0.89      8.00 o 
   0  22   0      821.64      820.56     39.01 o 
   1  22   0      905.23      917.95     23.80 o 
   2  22   0      688.34      683.74     21.37 o 
   3  22   0       90.05       85.03     11.44 o 
   4  22   0      177.87      196.72     15.36 o 
   5  22   0      292.72      321.27     19.45 o 
   6  22   0       99.48      110.20     29.37 o 
   1  23   0        0.33       16.25     11.32 o 
   2  23   0       13.71       12.46      8.23 o 
   3  23   0       53.86       53.08     10.62 o 
   4  23   0       56.29       63.27     11.72 o 
   5  23   0        4.80       15.55     14.83 o 
   0  24   0      188.10      192.69     23.30 o 
   1  24   0      888.34      855.07     29.54 o 
   2  24   0     1207.52     1188.00     35.21 o 
   3  24   0     1378.97     1434.12     33.82 o 
   4  24   0      908.04      919.06     28.34 o 
   5  24   0      577.65      567.22     25.03 o 
   1  25   0      237.30      253.03     19.37 o 
   2  25   0      514.20      535.28     21.34 o 
   3  25   0      222.26      189.81     15.52 o 
   4  25   0       11.90       14.85     15.72 o 
   0  26   0      529.72      527.69     36.43 o 
   1  26   0      673.40      688.03     28.97 o 
   2  26   0      418.29      432.05     24.50 o 
   3  26   0      132.50      142.34     14.89 o 
   4  26   0       74.28       77.68     13.36 o 
   1  27   0        8.21       23.69     12.16 o 
   2  27   0       13.30       -5.93     11.99 o 
   3  27   0       31.81       27.55     14.59 o 
   0  28   0      556.07      531.41     38.78 o 
   1  28   0      225.51      257.99     21.59 o 
   2  28   0      416.78      414.37     25.53 o 
   1  29   0        7.73        4.91     12.99 o 
  -9   1   1       27.43       20.81      9.48 o 
  -8   1   1      162.98      170.76     12.49 o 
  -7   1   1       81.24       64.58      8.31 o 
  -6   1   1      299.30      278.37     11.42 o 
  -5   1   1     1005.96      941.06     20.88 o 
  -4   1   1      615.14      671.17     10.03 o 
  -3   1   1     4338.97     4553.68     38.88 o 
  -2   1   1     3745.96     3934.20     51.03 o 
  -1   1   1     2033.04     2041.24     37.34 o 
   0   1   1     2020.97     2204.55     27.74 o 
   1   1   1      130.40      119.84      8.42 o 
   2   1   1       61.02      105.87      8.27 o 
   3   1   1      980.93     1091.35     15.71 o 
   4   1   1     1037.90     1001.57     14.97 o 
   5   1   1     1490.67     1410.32     21.37 o 
   6   1   1     1398.46     1336.25     24.73 o 
   7   1   1      375.02      390.79     15.53 o 
   8   1   1      678.22      656.59     21.10 o 
   9   1   1      525.92      585.29     42.35 o 
  -9   2   1        0.61        4.62      8.89 o 
  -8   2   1       75.41       84.26     10.20 o 
  -7   2   1       46.06       37.05      7.95 o 
  -6   2   1       56.36       48.84      6.78 o 
  -5   2   1      554.84      603.84     13.04 o 
  -4   2   1      949.75     1014.46     19.87 o 
  -3   2   1     4057.06     4113.77     52.58 o 
  -2   2   1    27059.57    27411.88    268.88 o 
  -1   2   1     1367.37     1574.04     30.96 o 
   0   2   1     8649.52     8944.81     87.06 o 
   1   2   1     1988.11     1960.32     28.89 o 
   2   2   1     9430.74     9465.65     83.71 o 
   3   2   1     8687.53     8773.06     71.39 o 
   4   2   1      577.78      532.36      8.55 o 
   5   2   1     1744.42     1685.14     35.56 o 
   6   2   1       96.10      112.11      9.27 o 
   7   2   1      366.89      378.08     21.11 o 
   8   2   1      245.89      241.33     14.50 o 
   9   2   1       71.55       47.66     21.63 o 
  -9   3   1      544.10      554.42     20.28 o 
  -8   3   1     1487.32     1431.84     34.45 o 
  -7   3   1     4482.98     4414.31     54.01 o 
  -6   3   1     6943.70     6806.52     63.93 o 
  -5   3   1     7965.24     7630.12     98.05 o 
  -4   3   1    11335.36    10736.40    153.82 o 
  -3   3   1    11130.02    11345.47     99.56 o 
  -2   3   1    10449.14    10386.21    104.23 o 
  -1   3   1    36139.65    36260.10    302.75 o 
   0   3   1    12250.56    13206.73    116.89 o 
   1   3   1     9286.75     9677.65     84.48 o 
   2   3   1     1285.04     1247.65     16.55 o 
   3   3   1       85.53       89.57      4.80 o 
   4   3   1      513.26      516.24      9.70 o 
   5   3   1      424.53      433.06     13.09 o 
   6   3   1        5.23        2.14      5.20 o 
   7   3   1      548.58      541.19     18.13 o 
   8   3   1       60.81       59.32     12.10 o 
   9   3   1       18.65       39.69     22.54 o 
  -9   4   1       84.15       96.03     11.96 o 
  -8   4   1       53.85       56.98      9.87 o 
  -7   4   1      974.38      889.78     27.56 o 
  -6   4   1      284.81      272.41     10.51 o 
  -5   4   1     2583.81     2576.01     33.63 o 
  -4   4   1     2611.05     2704.95     47.21 o 
  -3   4   1     7323.57     7729.23     70.58 o 
  -2   4   1     3305.33     3303.61     31.63 o 
  -1   4   1     4271.47     4436.72     35.83 o 
   0   4   1    27810.48    29140.21    241.27 o 
   1   4   1     1774.37     1724.85     16.72 o 
   2   4   1     3676.46     3667.61     37.33 o 
   3   4   1     4665.96     4665.91     42.01 o 
   4   4   1     6536.44     6374.04     56.66 o 
   5   4   1     2355.98     2413.30     28.84 o 
   6   4   1      767.35      725.80     18.45 o 
   7   4   1      423.81      409.56     16.07 o 
   8   4   1       12.71       17.31     10.95 o 
   9   4   1       21.64      -19.05     19.05 o 
  -9   5   1       26.08       24.90      9.91 o 
  -8   5   1       13.82       15.57      8.21 o 
  -7   5   1       17.38       16.81      6.19 o 
  -6   5   1        9.57       -1.62      5.33 o 
  -5   5   1      653.03      641.54     15.19 o 
  -4   5   1       32.57       31.49      3.60 o 
  -3   5   1     1239.04     1310.66     13.66 o 
  -2   5   1     2865.57     3021.17     24.48 o 
  -1   5   1     2720.67     3082.34     27.68 o 
   0   5   1        2.49       -2.88      2.88 o 
   1   5   1    12538.42    12930.61    104.51 o 
   2   5   1     6024.45     5962.02     50.38 o 
   3   5   1     3526.33     3528.36     37.57 o 
   4   5   1      422.08      347.94      9.32 o 
   5   5   1     2683.78     2621.77     30.73 o 
   6   5   1      167.40      190.82     11.05 o 
   7   5   1      993.38      953.99     26.35 o 
   8   5   1      855.84      902.02     29.05 o 
   9   5   1      370.15      333.02     37.26 o 
  -9   6   1       83.94       65.40     12.51 o 
  -8   6   1      185.00      185.04     20.56 o 
  -7   6   1       43.69       42.85      7.88 o 
  -6   6   1      955.45      946.21     22.40 o 
  -5   6   1        3.81        0.06      4.18 o 
  -4   6   1       18.00       31.84      3.03 o 
  -3   6   1      820.74      805.38     10.33 o 
  -2   6   1     5261.73     5513.53     52.46 o 
  -1   6   1      725.62      754.81     14.09 o 
   0   6   1     4219.26     4647.86    140.93 o 
   1   6   1     1335.01     1413.82     14.06 o 
   2   6   1     6179.86     6541.01     45.40 o 
   3   6   1      982.61     1024.83     16.81 o 
   4   6   1      157.70      175.48      7.91 o 
   5   6   1      385.51      393.50     13.53 o 
   6   6   1      159.88      150.81     10.18 o 
   7   6   1        5.72        7.94      8.77 o 
   8   6   1       80.69       72.32     16.22 o 
   9   6   1       19.95        8.12     22.16 o 
  -9   7   1       57.39       34.21     11.72 o 
  -8   7   1      122.86      120.63     10.37 o 
  -7   7   1      321.09      292.35     13.88 o 
  -6   7   1       26.00       27.44      6.54 o 
  -5   7   1        1.85        4.67      3.13 o 
  -4   7   1      593.97      704.20     12.81 o 
  -3   7   1       21.14       34.28      3.94 o 
  -2   7   1      471.24      511.80      7.61 o 
  -1   7   1       53.63       41.91      2.92 o 
   0   7   1     1958.08     2046.09     23.31 o 
   1   7   1     3087.62     3081.88     25.83 o 
   2   7   1    10469.40    10985.38     87.52 o 
   3   7   1     4643.65     5013.96     36.90 o 
   4   7   1     3283.03     3383.58     36.48 o 
   5   7   1     2747.22     2737.80     35.62 o 
   6   7   1      508.98      469.95     36.52 o 
   7   7   1      513.78      558.69     22.60 o 
   8   7   1      166.46      203.58     15.00 o 
   9   7   1      210.09      144.88     31.19 o 
  -9   8   1        1.30        3.34     12.93 o 
  -8   8   1        2.10        7.83      7.21 o 
  -7   8   1       19.81       17.97      7.69 o 
  -6   8   1      318.92      297.03     13.74 o 
  -5   8   1      771.44      762.08     17.01 o 
  -4   8   1        2.46        4.42      3.39 o 
  -3   8   1      206.21      165.61      4.87 o 
  -2   8   1      434.53      378.16      7.37 o 
  -1   8   1      103.38      179.39      4.70 o 
   0   8   1       93.66       80.81      3.74 o 
   1   8   1     4395.39     4333.86     34.47 o 
   2   8   1     8404.42     8331.08     68.78 o 
   3   8   1     1814.60     1712.93     20.62 o 
   4   8   1     1256.72     1270.24     16.21 o 
   5   8   1      774.47      813.68     18.53 o 
   6   8   1      542.68      525.39     19.74 o 
   7   8   1      674.04      682.32     24.55 o 
   8   8   1      192.99      196.76     15.01 o 
  -9   9   1     1020.74     1142.19     32.10 o 
  -8   9   1     2166.88     2222.02     44.06 o 
  -7   9   1     2432.35     2531.38     72.63 o 
  -6   9   1     2156.63     2196.02     37.03 o 
  -5   9   1     6073.28     6010.11     63.68 o 
  -4   9   1     8453.55     8367.59     74.19 o 
  -3   9   1    10250.56    10419.28     90.97 o 
  -2   9   1    10884.72    11417.64     76.47 o 
  -1   9   1     3561.26     3617.64     31.50 o 
   0   9   1     4090.60     4014.38     35.73 o 
   1   9   1     1870.47     1678.93     18.63 o 
   2   9   1     4548.00     4646.60     79.10 o 
   3   9   1     1182.56     1186.87     15.24 o 
   4   9   1      198.74      192.53      7.77 o 
   5   9   1        2.57       10.66      5.55 o 
   6   9   1      382.14      375.48     11.27 o 
   7   9   1       13.91       13.21      5.74 o 
   8   9   1        8.74        8.19     10.86 o 
  -9  10   1      225.77      221.03     17.52 o 
  -8  10   1      183.88      211.96     16.91 o 
  -7  10   1      163.54      137.75     11.29 o 
  -6  10   1        2.32        9.09      6.06 o 
  -5  10   1      135.30      140.13     11.18 o 
  -4  10   1      133.27      160.82      7.27 o 
  -3  10   1      118.37       96.32      4.86 o 
  -2  10   1     1307.28     1202.73     13.00 o 
  -1  10   1     9785.58     9842.19     70.93 o 
   0  10   1    17659.06    17620.94    133.89 o 
   1  10   1     3414.91     3241.15     37.82 o 
   2  10   1      717.12      628.94     11.25 o 
   3  10   1     7129.61     6991.33     55.58 o 
   4  10   1     5103.37     5078.55     56.18 o 
   5  10   1     1271.03     1300.33     24.25 o 
   6  10   1     1116.56     1115.87     33.34 o 
   7  10   1      514.35      505.44     21.87 o 
   8  10   1      122.05      111.58     15.06 o 
  -9  11   1       12.25        4.41     11.82 o 
  -8  11   1        1.37        5.13      9.50 o 
  -7  11   1      154.86      161.91     21.41 o 
  -6  11   1      505.92      468.20     27.22 o 
  -5  11   1     1655.48     1697.73     27.17 o 
  -4  11   1      144.97      138.74      7.16 o 
  -3  11   1       17.95       15.04      3.19 o 
  -2  11   1      347.36      377.92      6.57 o 
  -1  11   1      126.91      135.35      7.55 o 
   0  11   1      226.23      256.95      5.63 o 
   1  11   1        7.61       19.53      3.30 o 
   2  11   1      446.14      466.23     10.68 o 
   3  11   1     3162.02     3253.13     38.66 o 
   4  11   1     3400.20     3347.59     41.81 o 
   5  11   1     1566.88     1563.70     27.39 o 
   6  11   1     1708.36     1683.78     36.00 o 
   7  11   1      921.58      915.34     32.39 o 
   8  11   1      953.16     1021.66     32.72 o 
  -9  12   1       12.30       34.47     13.01 o 
  -8  12   1        9.01       -0.75      9.75 o 
  -7  12   1      302.17      292.00     18.83 o 
  -6  12   1       74.03       80.78      9.22 o 
  -5  12   1      802.18      807.53     18.06 o 
  -4  12   1     1173.30     1183.34     20.42 o 
  -3  12   1      472.51      460.87      9.46 o 
  -2  12   1      677.45      685.32     11.20 o 
  -1  12   1        4.47        7.33      2.57 o 
   0  12   1       22.00       37.52      3.79 o 
   1  12   1       22.64       20.58      3.53 o 
   2  12   1     1246.32     1251.37     14.31 o 
   3  12   1       50.01       67.15      5.56 o 
   4  12   1       64.45       74.61      7.17 o 
   5  12   1     1028.66     1010.54     21.97 o 
   6  12   1      212.66      222.31     25.14 o 
   7  12   1       89.65      100.25     13.63 o 
   8  12   1        9.98       11.05     10.99 o 
  -8  13   1      250.97      233.13     17.94 o 
  -7  13   1      267.16      269.46     19.85 o 
  -6  13   1      759.03      716.32     22.69 o 
  -5  13   1      193.60      173.15      9.89 o 
  -4  13   1      241.53      232.57      8.77 o 
  -3  13   1     5033.27     5098.22     52.74 o 
  -2  13   1     2737.16     2612.42     21.70 o 
  -1  13   1     5015.58     5054.07     41.52 o 
   0  13   1     1156.79     1138.59     14.13 o 
   1  13   1     1201.20     1223.03     13.92 o 
   2  13   1      500.89      481.86      8.90 o 
   3  13   1      342.97      326.10      9.73 o 
   4  13   1     1585.89     1502.64     25.41 o 
   5  13   1      120.79      118.06      9.52 o 
   6  13   1        5.80       -3.01      7.73 o 
   7  13   1      148.17      178.46     16.25 o 
   8  13   1       37.35       31.81     15.37 o 
  -8  14   1       10.31       15.73     10.71 o 
  -7  14   1       25.62       21.59     10.21 o 
  -6  14   1        0.40        0.29     12.16 o 
  -5  14   1      377.78      380.46     13.46 o 
  -4  14   1     2661.28     2682.05     31.12 o 
  -3  14   1     1207.42     1213.00     18.05 o 
  -2  14   1     1164.51     1154.06     16.92 o 
  -1  14   1      843.90      845.65     12.64 o 
   0  14   1     2099.22     2105.70     21.68 o 
   1  14   1     3024.65     3031.80     27.86 o 
   2  14   1     1658.50     1661.85     25.40 o 
   3  14   1     1550.99     1516.86     21.23 o 
   4  14   1      316.01      316.58     10.87 o 
   5  14   1      339.51      368.96     14.22 o 
   6  14   1      452.77      455.08     20.04 o 
   7  14   1      195.27      198.72     16.63 o 
   8  14   1        9.38        2.05     15.05 o 
  -8  15   1     1402.82     1559.79     55.34 o 
  -7  15   1     1493.05     1579.92     42.19 o 
  -6  15   1     1925.25     2051.01     50.61 o 
  -5  15   1     1603.32     1550.23     31.47 o 
  -4  15   1     1221.19     1254.05     19.55 o 
  -3  15   1     2717.14     2764.38     29.83 o 
  -2  15   1     5074.61     4926.78     42.38 o 
  -1  15   1     8284.48     8166.66     63.38 o 
   0  15   1      696.57      611.53     14.15 o 
   1  15   1      234.93      220.36      7.22 o 
   2  15   1      481.95      449.16     13.10 o 
   3  15   1     1382.32     1329.12     19.49 o 
   4  15   1      291.76      260.67     10.32 o 
   5  15   1        7.99       -0.13      6.17 o 
   6  15   1      217.63      249.53     21.91 o 
   7  15   1       69.57       75.56     13.12 o 
  -8  16   1       21.07       23.02     14.65 o 
  -7  16   1       34.57       47.16     11.43 o 
  -6  16   1        6.99       -0.54      7.78 o 
  -5  16   1       21.59       19.55     11.24 o 
  -4  16   1      258.08      247.88     10.98 o 
  -3  16   1     1289.40     1281.06     18.72 o 
  -2  16   1     1872.07     1877.71     21.88 o 
  -1  16   1     2890.96     2753.60     27.84 o 
   0  16   1     4794.02     4621.42     37.21 o 
   1  16   1     1253.35     1188.48     18.73 o 
   2  16   1     3643.53     3532.63     43.48 o 
   3  16   1     2541.24     2400.30     28.21 o 
   4  16   1     2040.18     2086.61     29.69 o 
   5  16   1     1214.29     1236.35     25.12 o 
   6  16   1      272.67      316.22     17.43 o 
   7  16   1      427.47      455.86     21.97 o 
  -8  17   1        5.66        8.74     22.96 o 
  -7  17   1       20.41       16.51     10.23 o 
  -6  17   1      118.59      108.11     24.48 o 
  -5  17   1      141.65      117.35     10.93 o 
  -4  17   1       58.37       60.42      6.70 o 
  -3  17   1       34.98       40.76      6.93 o 
  -2  17   1     1326.54     1320.53     18.03 o 
  -1  17   1      758.59      761.28     13.25 o 
   0  17   1      376.09      419.33      9.12 o 
   1  17   1       16.11       17.49      4.54 o 
   2  17   1      127.03      131.78      8.96 o 
   3  17   1     2290.28     2216.82     38.89 o 
   4  17   1      765.33      759.23     15.97 o 
   5  17   1      576.55      558.43     17.44 o 
   6  17   1      280.77      257.42     19.98 o 
   7  17   1      233.12      233.16     17.54 o 
  -7  18   1        2.75       -9.22      9.22 o 
  -6  18   1       14.97        6.37      8.79 o 
  -5  18   1        3.03       14.32      7.64 o 
  -4  18   1       86.39       77.41      6.76 o 
  -3  18   1      176.92      178.51     10.00 o 
  -2  18   1     1118.10     1104.38     18.23 o 
  -1  18   1     1200.99     1175.68     17.59 o 
   0  18   1      790.10      807.71     15.79 o 
   1  18   1     2944.05     2782.27     33.14 o 
   2  18   1     3296.67     3117.11     41.31 o 
   3  18   1     1217.83     1182.51     24.03 o 
   4  18   1      782.95      804.55     21.93 o 
   5  18   1      289.09      321.68     32.64 o 
   6  18   1       99.73       82.36     15.18 o 
   7  18   1        7.20        8.22     12.92 o 
  -7  19   1      396.83      407.24     23.08 o 
  -6  19   1      221.05      208.21     15.09 o 
  -5  19   1      125.11      116.09     14.89 o 
  -4  19   1       11.93        8.76      7.48 o 
  -3  19   1     1047.05     1030.93     24.90 o 
  -2  19   1     1943.36     1937.15     25.80 o 
  -1  19   1      109.19      125.14      6.92 o 
   0  19   1      368.34      387.22     11.64 o 
   1  19   1      292.64      272.41     10.50 o 
   2  19   1      217.09      205.97     11.12 o 
   3  19   1       40.46       23.23      7.01 o 
   4  19   1      921.92      874.36     32.97 o 
   5  19   1       86.05       75.52      9.32 o 
   6  19   1        8.23        6.96      8.86 o 
  -7  20   1       17.11        9.26     12.23 o 
  -6  20   1       25.82       24.98      9.29 o 
  -5  20   1       45.68       43.18      7.04 o 
  -4  20   1        7.05        3.71      7.77 o 
  -3  20   1       24.94       13.48     11.56 o 
  -2  20   1        2.60        0.19      5.55 o 
  -1  20   1      230.48      229.24      8.76 o 
   0  20   1      694.71      686.44     16.58 o 
   1  20   1       26.81       35.14      6.20 o 
   2  20   1      105.46      103.68      9.41 o 
   3  20   1      186.96      182.71     19.92 o 
   4  20   1        2.99        2.12      8.21 o 
   5  20   1        2.29        6.96      6.58 o 
   6  20   1       17.99       34.63     12.22 o 
  -6  21   1      769.63      819.49     24.42 o 
  -5  21   1     1024.54     1085.81     60.18 o 
  -4  21   1     1602.28     1637.82     38.76 o 
  -3  21   1     3115.65     3003.68     47.89 o 
  -2  21   1     3583.85     3513.75     55.96 o 
  -1  21   1     1340.76     1299.21     21.79 o 
   0  21   1      673.00      695.58     16.10 o 
   1  21   1      157.11      167.86      9.61 o 
   2  21   1      371.06      393.57     16.64 o 
   3  21   1      425.59      410.57     18.43 o 
   4  21   1      396.45      397.92     19.47 o 
   5  21   1       14.96       20.44     17.57 o 
   6  21   1        1.18        5.69      8.38 o 
  -6  22   1       32.86       29.10     15.19 o 
  -5  22   1      563.75      529.34     22.83 o 
  -4  22   1      394.18      415.28     19.13 o 
  -3  22   1      197.37      219.29     14.42 o 
  -2  22   1      528.19      529.71     18.98 o 
  -1  22   1      603.62      657.11     30.98 o 
   0  22   1      320.36      354.48     12.37 o 
   1  22   1     2852.63     2833.71     41.57 o 
   2  22   1     1514.99     1444.86     47.23 o 
   3  22   1      581.29      582.15     21.82 o 
   4  22   1      825.27      858.43     46.71 o 
   5  22   1      612.35      730.38     32.95 o 
  -6  23   1       92.63       93.58     27.93 o 
  -5  23   1      407.62      354.38     24.84 o 
  -4  23   1      226.53      236.42     16.20 o 
  -3  23   1      644.59      617.27     21.61 o 
  -2  23   1      299.01      302.07     19.07 o 
  -1  23   1        5.37        3.50      9.18 o 
   0  23   1      442.43      438.27     15.55 o 
   1  23   1        2.89       10.26      6.71 o 
   2  23   1      206.10      235.37     15.28 o 
   3  23   1      608.50      591.00     22.49 o 
   4  23   1      241.48      257.00     17.32 o 
   5  23   1      257.42      227.10     22.58 o 
  -5  24   1        0.30       -5.72     13.06 o 
  -4  24   1        1.39       -3.00      9.01 o 
  -3  24   1      136.10      142.62     13.43 o 
  -2  24   1      451.12      487.18     28.88 o 
  -1  24   1      317.30      277.14     18.85 o 
   0  24   1      303.74      290.27     15.74 o 
   1  24   1      183.21      189.65     12.20 o 
   2  24   1      240.62      237.19     15.45 o 
   3  24   1       76.66       55.39     16.93 o 
   4  24   1      151.39      163.94     15.73 o 
   5  24   1      129.03      155.89     31.12 o 
  -5  25   1      124.46      105.57     27.40 o 
  -4  25   1      114.58      119.58     17.98 o 
  -3  25   1      467.11      473.27     48.61 o 
  -2  25   1      129.04      146.68     16.39 o 
  -1  25   1      404.00      391.14     22.43 o 
   0  25   1      223.10      262.66     19.35 o 
   1  25   1      891.03      904.23     26.35 o 
   2  25   1      802.37      795.10     25.66 o 
   3  25   1      442.06      427.09     20.58 o 
   4  25   1      232.21      229.94     17.56 o 
  -4  26   1       13.35       17.46     17.99 o 
  -3  26   1        0.65        8.50     18.75 o 
  -2  26   1        6.50        3.91     10.54 o 
  -1  26   1       40.51       39.38     12.94 o 
   0  26   1        0.13        6.65     11.11 o 
   1  26   1       27.21       35.39     10.68 o 
   2  26   1      117.95      104.83     18.84 o 
   3  26   1       25.27       11.05     14.19 o 
   4  26   1        1.18       14.17     13.01 o 
  -3  27   1      533.38      580.44     41.21 o 
  -2  27   1      211.34      230.94     30.13 o 
  -1  27   1       45.22       41.35     12.63 o 
   0  27   1      438.57      408.29     23.92 o 
   1  27   1      729.96      756.95     50.85 o 
   2  27   1      507.50      503.09     35.31 o 
   3  27   1      197.76      230.14     17.87 o 
  -2  28   1      700.40      680.01     45.08 o 
  -1  28   1      492.37      599.79     42.05 o 
   0  28   1      286.62      296.87     28.04 o 
   1  28   1      589.10      675.50     30.84 o 
   2  28   1      618.40      645.05     33.70 o 
   0  29   1       18.05      -10.17     17.46 o 
 -10   0   2      275.43      309.37     37.42 o 
  -9   0   2     1231.97     1184.58     54.83 o 
  -8   0   2     1410.19     1436.37     39.93 o 
  -7   0   2      712.87      635.17     24.90 o 
  -6   0   2     3002.89     3023.36     58.13 o 
  -5   0   2     7814.50     7905.78     88.67 o 
  -4   0   2      917.65      945.68     17.97 o 
  -3   0   2     1792.18     1778.55     29.60 o 
  -2   0   2     6549.62     6834.69    116.27 o 
  -1   0   2     8144.46     8200.17    135.77 o 
   2   0   2       85.21      106.54     12.41 o 
   3   0   2     1771.18     1741.38     33.05 o 
   4   0   2       51.82       30.79      4.58 o 
   5   0   2      432.25      471.38     20.17 o 
   6   0   2      274.40      272.79     18.02 o 
   7   0   2      725.41      606.15     27.01 o 
   8   0   2        8.88        4.10     18.29 o 
 -10   1   2      250.89      236.89     18.53 o 
  -9   1   2      478.75      455.98     18.56 o 
  -8   1   2      690.25      689.22     19.95 o 
  -7   1   2      573.80      565.09     17.46 o 
  -6   1   2     1205.68     1117.93     25.22 o 
  -5   1   2     3453.86     3288.20     45.35 o 
  -4   1   2     3353.75     3215.94     25.58 o 
  -3   1   2     1749.01     1705.57     20.31 o 
  -2   1   2      468.77      455.69     16.36 o 
  -1   1   2    11521.74    12032.43    197.10 o 
   0   1   2     1407.76     1448.89     29.52 o 
   1   1   2     4785.76     4448.74     85.91 o 
   2   1   2     1837.30     1871.87     31.85 o 
   3   1   2        4.54        8.06      2.66 o 
   4   1   2       72.56       86.20      4.48 o 
   5   1   2      198.35      177.69      8.91 o 
   6   1   2       17.77        7.52      6.39 o 
   7   1   2      173.48      167.30     12.06 o 
   8   1   2       12.18       19.26     10.92 o 
 -10   2   2        1.33       13.81      9.95 o 
  -9   2   2       63.43       74.53     14.47 o 
  -8   2   2       58.97       52.04      8.98 o 
  -7   2   2       23.37       18.12      6.72 o 
  -6   2   2       95.07       92.44      8.69 o 
  -5   2   2     4366.47     4360.39     42.70 o 
  -4   2   2     2763.89     2675.42     22.13 o 
  -3   2   2       25.28       16.76      2.56 o 
  -2   2   2     1903.07     1911.20     27.15 o 
  -1   2   2      614.88      625.15     14.57 o 
   0   2   2     2078.33     2014.89     25.19 o 
   1   2   2     8292.04     8314.94    198.88 o 
   2   2   2    11019.79    10965.42     97.26 o 
   3   2   2     4151.39     3963.70     37.39 o 
   4   2   2     2434.78     2276.01     26.41 o 
   5   2   2     2836.62     2724.01     48.07 o 
   6   2   2     1859.36     1849.22     30.60 o 
   7   2   2     1068.14     1036.93     28.98 o 
   8   2   2      452.23      489.27     22.92 o 
 -10   3   2       20.08       37.58     13.38 o 
  -9   3   2        0.04        0.24      8.31 o 
  -8   3   2       24.93       28.52      8.14 o 
  -7   3   2       23.33       18.72      6.59 o 
  -6   3   2      256.12      254.58     10.00 o 
  -5   3   2        7.13        0.76      3.96 o 
  -4   3   2      723.92      729.20     12.45 o 
  -3   3   2     3502.66     3838.20     38.83 o 
  -2   3   2       39.19       45.63      8.54 o 
  -1   3   2    13696.00    14110.99    216.56 o 
   0   3   2      685.08      653.05     11.10 o 
   1   3   2     2366.28     2320.25     25.03 o 
   2   3   2     1847.06     2031.12     24.51 o 
   3   3   2      919.08     1000.03     15.08 o 
   4   3   2       38.53       31.10      4.49 o 
   5   3   2       34.74       35.28      6.39 o 
   6   3   2        0.65        0.72      5.60 o 
   7   3   2      192.75      182.28     15.38 o 
   8   3   2        1.89       13.94     11.16 o 
 -10   4   2       51.17       51.99     13.66 o 
  -9   4   2      244.81      196.03     14.15 o 
  -8   4   2      189.06      152.57     11.86 o 
  -7   4   2       18.76       12.03      6.47 o 
  -6   4   2       93.01      110.79      8.18 o 
  -5   4   2     1286.60     1237.16     18.61 o 
  -4   4   2     7567.61     7622.58     72.23 o 
  -3   4   2     4266.00     4191.80     41.27 o 
  -2   4   2     4254.81     4181.41     39.91 o 
  -1   4   2     7861.35     7965.32     69.12 o 
   0   4   2     4678.66     4701.22     38.40 o 
   1   4   2     8477.16     8735.60     63.05 o 
   2   4   2     8995.22     9143.22     95.23 o 
   3   4   2     5196.39     5077.31     45.82 o 
   4   4   2      575.01      535.58     12.50 o 
   5   4   2     1759.94     1752.95     27.78 o 
   6   4   2      933.66      938.95     25.83 o 
   7   4   2     1597.77     1529.05     35.60 o 
   8   4   2      509.15      483.28     23.01 o 
  -9   5   2      230.91      239.48     15.16 o 
  -8   5   2      846.24      857.76     22.67 o 
  -7   5   2      384.71      354.16     12.67 o 
  -6   5   2      254.21      253.55     12.11 o 
  -5   5   2     2480.20     2554.36     40.79 o 
  -4   5   2     7993.25     8231.19     61.68 o 
  -3   5   2    16500.78    17101.76    130.49 o 
  -2   5   2    27146.96    28651.66    218.51 o 
  -1   5   2    21189.96    21898.23    182.53 o 
   0   5   2      530.64      533.96      9.12 o 
   1   5   2     1316.81     1326.01     13.90 o 
   2   5   2     6298.32     6629.50     63.12 o 
   3   5   2     2459.62     2619.13     27.61 o 
   4   5   2        0.22        2.97      3.60 o 
   5   5   2      264.01      254.57     11.02 o 
   6   5   2       29.38        7.09      7.76 o 
   7   5   2       50.38       54.89      9.63 o 
   8   5   2      201.03      246.71     33.63 o 
  -9   6   2     1131.54     1191.29     37.33 o 
  -8   6   2     1533.75     1511.62     29.76 o 
  -7   6   2       14.07       15.88      6.11 o 
  -6   6   2     1226.43     1173.54     22.71 o 
  -5   6   2     1162.93     1120.16     20.30 o 
  -4   6   2      596.09      643.52     10.38 o 
  -3   6   2      749.11      904.73     23.53 o 
  -2   6   2       45.44       54.34      2.86 o 
  -1   6   2     2063.54     2176.37     20.49 o 
   0   6   2     1481.05     1476.06     14.48 o 
   1   6   2     1827.02     2047.82     18.96 o 
   2   6   2       22.83        7.41      2.57 o 
   3   6   2     4945.36     5127.72     48.52 o 
   4   6   2     2040.29     2044.87     27.63 o 
   5   6   2      245.32      241.90     11.10 o 
   6   6   2      204.02      204.29     14.31 o 
   7   6   2      102.40      101.55     13.04 o 
   8   6   2       78.99       84.76     14.48 o 
  -9   7   2       79.21       86.67     13.38 o 
  -8   7   2      710.88      639.69     17.92 o 
  -7   7   2     2123.61     2061.90     29.90 o 
  -6   7   2     5664.23     5628.99     62.33 o 
  -5   7   2     7691.60     7641.57     76.01 o 
  -4   7   2     5769.51     5740.68     52.26 o 
  -3   7   2     4191.36     3923.20     36.11 o 
  -2   7   2     4353.80     4280.29     33.89 o 
  -1   7   2     2737.57     2766.95     28.16 o 
   0   7   2     7574.30     7585.60     60.56 o 
   1   7   2      631.54      539.51      7.39 o 
   2   7   2     2369.15     2466.83     23.92 o 
   3   7   2       73.84       80.14      5.09 o 
   4   7   2      171.48      160.64      8.72 o 
   5   7   2       23.20       22.46      8.30 o 
   6   7   2      331.24      341.89     31.02 o 
   7   7   2      883.11      823.51     33.27 o 
   8   7   2      175.26      236.95     16.29 o 
  -9   8   2      119.61      106.66     12.35 o 
  -8   8   2        0.20       -6.66      6.66 o 
  -7   8   2       20.73       25.10      7.21 o 
  -6   8   2        4.11       10.65      6.00 o 
  -5   8   2     1620.81     1634.73     26.84 o 
  -4   8   2     1639.43     1637.18     20.30 o 
  -3   8   2     4004.58     3997.04     33.49 o 
  -2   8   2     2119.19     2028.00     19.10 o 
  -1   8   2     1550.86     1427.07     15.71 o 
   0   8   2    12597.75    12571.16    111.08 o 
   1   8   2    22880.51    23628.49    150.32 o 
   2   8   2    16686.13    17126.63    104.55 o 
   3   8   2     2629.13     2539.67     27.50 o 
   4   8   2     3476.51     3432.41     42.27 o 
   5   8   2     2277.85     2257.87     33.77 o 
   6   8   2     2979.53     2874.38     66.89 o 
   7   8   2     1555.03     1517.93     36.52 o 
   8   8   2      537.74      523.37     21.50 o 
  -9   9   2      227.71      194.51     13.22 o 
  -8   9   2      402.75      398.75     15.03 o 
  -7   9   2      196.27      200.40     12.08 o 
  -6   9   2       27.55       28.33      6.82 o 
  -5   9   2       72.70       75.96      7.19 o 
  -4   9   2      770.86      803.84     13.24 o 
  -3   9   2     5888.13     6250.11     50.15 o 
  -2   9   2      771.22      835.18     10.87 o 
  -1   9   2     1343.26     1342.15     16.86 o 
   0   9   2      277.45      265.99      6.90 o 
   1   9   2      231.05      251.40      6.01 o 
   2   9   2      116.32      144.92      6.96 o 
   3   9   2      106.92      113.15      4.97 o 
   4   9   2       68.28       75.95      6.41 o 
   5   9   2      687.72      685.04     14.25 o 
   6   9   2      164.72      170.13     10.04 o 
   7   9   2        0.22        2.66      6.94 o 
   8   9   2       15.50       13.97     11.93 o 
  -9  10   2      235.37      201.36     15.48 o 
  -8  10   2      143.60      145.24     11.13 o 
  -7  10   2      786.58      765.60     20.71 o 
  -6  10   2       58.61       56.60      7.70 o 
  -5  10   2      956.16      921.50     19.10 o 
  -4  10   2     2917.85     3022.93     36.58 o 
  -3  10   2     1374.29     1408.44     17.26 o 
  -2  10   2     1431.59     1429.45     15.64 o 
  -1  10   2     1575.47     1556.65     14.28 o 
   0  10   2     9349.63     9672.82     78.05 o 
   1  10   2     5529.41     5545.67     44.26 o 
   2  10   2     2098.06     2104.94     22.37 o 
   3  10   2     3427.93     3407.08     36.27 o 
   4  10   2     1164.69     1085.19     21.09 o 
   5  10   2      230.41      206.94     11.18 o 
   6  10   2     1067.58     1106.16     29.13 o 
   7  10   2      168.14      164.37     17.85 o 
   8  10   2       44.24       43.74     13.10 o 
  -9  11   2      191.73      211.33     18.94 o 
  -8  11   2      586.28      561.81     19.98 o 
  -7  11   2      151.13      173.43     11.99 o 
  -6  11   2      811.45      826.53     19.93 o 
  -5  11   2      361.91      331.33     12.25 o 
  -4  11   2      667.35      708.46     15.52 o 
  -3  11   2       30.32       41.02      3.77 o 
  -2  11   2       33.00       19.16      2.88 o 
  -1  11   2      148.88      126.12      5.66 o 
   0  11   2      235.68      233.45      7.66 o 
   1  11   2        3.46        8.27      3.17 o 
   2  11   2      177.27      136.40      5.70 o 
   3  11   2      999.42      922.17     18.36 o 
   4  11   2      126.52      123.67      8.67 o 
   5  11   2        8.60        1.11      5.80 o 
   6  11   2      124.13      124.12     12.92 o 
   7  11   2       27.24       28.20     11.13 o 
   8  11   2       58.49       70.29     17.76 o 
  -9  12   2      646.99      692.34     57.53 o 
  -8  12   2      718.14      715.61     26.34 o 
  -7  12   2     1008.24     1067.11     24.51 o 
  -6  12   2     1047.45      967.12     23.86 o 
  -5  12   2      711.30      682.38     16.93 o 
  -4  12   2     1195.18     1199.25     20.75 o 
  -3  12   2       45.60       46.04      4.10 o 
  -2  12   2       33.16       47.23      4.28 o 
  -1  12   2       14.84       23.85      3.58 o 
   0  12   2       22.54       18.08      3.43 o 
   1  12   2      244.65      208.27      8.89 o 
   2  12   2      647.54      651.78     11.15 o 
   3  12   2      209.94      229.05      8.74 o 
   4  12   2      744.29      701.14     17.18 o 
   5  12   2      242.81      216.45     11.76 o 
   6  12   2       15.84       19.30      9.41 o 
   7  12   2        8.90        6.67      9.74 o 
   8  12   2        1.73       15.56     21.86 o 
  -9  13   2        4.83        8.20     16.70 o 
  -8  13   2       41.88       41.34     11.63 o 
  -7  13   2      351.18      343.98     15.45 o 
  -6  13   2       86.21      106.36     13.00 o 
  -5  13   2      598.91      688.78     17.10 o 
  -4  13   2     1942.25     1913.96     24.64 o 
  -3  13   2     7166.17     7257.64     57.37 o 
  -2  13   2     5400.26     5283.18     39.06 o 
  -1  13   2     9075.88     9213.80     69.17 o 
   0  13   2     2816.66     2799.20     30.06 o 
   1  13   2     3913.77     3797.71     38.55 o 
   2  13   2      911.78      845.92     12.78 o 
   3  13   2       70.95       74.10      7.12 o 
   4  13   2      181.92      201.46     10.49 o 
   5  13   2        9.10        7.53      6.32 o 
   6  13   2        0.80       -7.91      7.91 o 
   7  13   2        2.61       -2.80      9.99 o 
  -8  14   2        1.39       -2.57      9.93 o 
  -7  14   2      119.31      141.70     13.82 o 
  -6  14   2      500.77      489.32     16.30 o 
  -5  14   2       72.98       68.96      7.73 o 
  -4  14   2     1453.12     1440.63     21.01 o 
  -3  14   2     3955.14     3822.64     42.30 o 
  -2  14   2     4101.21     4007.06     39.00 o 
  -1  14   2     4973.55     5047.15     42.36 o 
   0  14   2     5506.74     5525.57     45.61 o 
   1  14   2     3595.21     3458.70     36.66 o 
   2  14   2     4078.31     4016.78     42.05 o 
   3  14   2     3148.11     2920.15     33.44 o 
   4  14   2     1553.98     1559.86     26.79 o 
   5  14   2     2051.09     2072.31     33.96 o 
   6  14   2      708.28      693.82     23.94 o 
   7  14   2     1035.32     1085.18     32.26 o 
  -8  15   2       65.03       57.81     12.78 o 
  -7  15   2      292.42      304.47     17.83 o 
  -6  15   2      112.00      102.19      9.85 o 
  -5  15   2      606.66      598.36     27.04 o 
  -4  15   2       42.52       44.19      5.57 o 
  -3  15   2      821.58      803.70     12.84 o 
  -2  15   2      213.64      198.56      7.67 o 
  -1  15   2      181.04      158.58      6.53 o 
   0  15   2      690.49      660.50     13.35 o 
   1  15   2       97.03       98.20      6.61 o 
   2  15   2      150.57      150.16     11.46 o 
   3  15   2        4.74       11.56      4.86 o 
   4  15   2      153.43      161.74      9.92 o 
   5  15   2       43.88       44.41      8.30 o 
   6  15   2      207.75      227.13     15.96 o 
   7  15   2        6.82        5.61     10.64 o 
  -8  16   2       81.75       88.32     14.50 o 
  -7  16   2      741.45      707.28     25.25 o 
  -6  16   2      741.49      694.80     22.75 o 
  -5  16   2        5.96        3.33      5.76 o 
  -4  16   2      438.91      410.16     11.36 o 
  -3  16   2     1112.88     1128.69     15.39 o 
  -2  16   2      761.46      758.25     13.19 o 
  -1  16   2     1550.17     1557.03     19.33 o 
   0  16   2      873.07      837.33     15.76 o 
   1  16   2        3.32        0.98      4.09 o 
   2  16   2       63.90       66.66      6.73 o 
   3  16   2      762.28      708.17     19.89 o 
   4  16   2      285.30      299.77     11.40 o 
   5  16   2      198.75      208.34     12.12 o 
   6  16   2      145.43      179.05     17.11 o 
   7  16   2      187.72      172.97     16.64 o 
  -8  17   2       25.68        6.64     19.09 o 
  -7  17   2      214.24      213.09     16.36 o 
  -6  17   2       34.38       31.22      9.46 o 
  -5  17   2      439.94      432.92     14.49 o 
  -4  17   2      614.13      670.22     14.26 o 
  -3  17   2      409.54      406.70     11.39 o 
  -2  17   2      263.37      255.79      8.35 o 
  -1  17   2     1595.92     1594.32     22.52 o 
   0  17   2     1108.00     1106.66     18.57 o 
   1  17   2      964.79      958.09     17.61 o 
   2  17   2       30.38       30.33      5.88 o 
   3  17   2       67.15       70.17      8.20 o 
   4  17   2      127.10      124.97     10.55 o 
   5  17   2       68.09       58.21      9.63 o 
   6  17   2       19.23       13.67      9.78 o 
   7  17   2        4.72       -8.80     12.64 o 
  -8  18   2      326.94      370.02     50.36 o 
  -7  18   2      740.19      799.96     58.29 o 
  -6  18   2      365.58      353.97     17.73 o 
  -5  18   2      390.05      398.39     23.85 o 
  -4  18   2      203.47      223.46      9.02 o 
  -3  18   2      266.65      270.91      9.24 o 
  -2  18   2       12.86        6.38      4.27 o 
  -1  18   2       67.69       79.50      6.74 o 
   0  18   2      295.20      282.47     10.16 o 
   1  18   2     1014.12      947.16     19.18 o 
   2  18   2      268.70      261.85     10.83 o 
   3  18   2       11.89       22.96      7.24 o 
   4  18   2       20.74       26.24      6.21 o 
   5  18   2      668.11      682.19     21.37 o 
   6  18   2       44.27       38.73     14.78 o 
  -7  19   2      740.30      783.15     33.67 o 
  -6  19   2     1103.82     1138.37     37.73 o 
  -5  19   2     1589.63     1581.85     44.88 o 
  -4  19   2      976.28      993.67     16.22 o 
  -3  19   2     1021.58      993.59     18.40 o 
  -2  19   2      590.42      596.56     12.93 o 
  -1  19   2      330.32      331.57     11.12 o 
   0  19   2      922.74      899.03     17.60 o 
   1  19   2      399.62      403.77     12.53 o 
   2  19   2      418.34      426.87     22.23 o 
   3  19   2      177.83      178.45     17.99 o 
   4  19   2      357.24      336.68     21.75 o 
   5  19   2       68.10       67.17      9.47 o 
   6  19   2        5.26       -5.82      9.02 o 
  -7  20   2        5.05        3.44     10.07 o 
  -6  20   2        6.99       16.63      9.06 o 
  -5  20   2      152.04      150.72     10.58 o 
  -4  20   2       49.92       42.91     11.53 o 
  -3  20   2      423.47      388.95     12.42 o 
  -2  20   2      616.77      649.45     21.82 o 
  -1  20   2     1851.72     1880.50     26.80 o 
   0  20   2     2797.40     2753.38     34.31 o 
   1  20   2     2400.72     2407.60     32.16 o 
   2  20   2     4397.87     4306.99     62.76 o 
   3  20   2     3575.50     3488.25     54.81 o 
   4  20   2     3826.41     3761.17     60.14 o 
   5  20   2     1284.94     1279.46     26.95 o 
   6  20   2     1243.44     1355.73     44.60 o 
  -7  21   2        6.88        6.97     11.93 o 
  -6  21   2      301.25      323.52     16.27 o 
  -5  21   2      495.82      566.05     27.90 o 
  -4  21   2      636.28      625.91     26.93 o 
  -3  21   2      957.23      994.74     29.36 o 
  -2  21   2      542.81      527.58     14.96 o 
  -1  21   2      185.61      184.15     10.24 o 
   0  21   2      475.35      489.91     22.71 o 
   1  21   2      540.89      549.35     25.62 o 
   2  21   2      613.68      541.04     21.40 o 
   3  21   2       38.40       42.21     10.46 o 
   4  21   2        0.34       -1.97      8.68 o 
   5  21   2        0.08       17.14     13.18 o 
  -6  22   2      164.55      173.34     11.75 o 
  -5  22   2        2.67       10.61     11.97 o 
  -4  22   2      215.46      221.33     18.88 o 
  -3  22   2      172.53      168.71     23.68 o 
  -2  22   2        9.32        6.58      6.43 o 
  -1  22   2        5.21        8.37      5.80 o 
   0  22   2        3.38       -0.86      5.58 o 
   1  22   2       20.60       20.33      8.00 o 
   2  22   2       25.96       25.40      8.91 o 
   3  22   2      220.33      194.33     27.61 o 
   4  22   2       13.66       -3.37      9.93 o 
   5  22   2        2.30       11.61     13.59 o 
  -6  23   2      243.35      319.13     36.58 o 
  -5  23   2      190.23      179.69     20.16 o 
  -4  23   2      317.30      312.15     31.34 o 
  -3  23   2        4.57        4.17     14.27 o 
  -2  23   2       52.78       67.72     10.39 o 
  -1  23   2       14.75       13.02      7.02 o 
   0  23   2        9.03       10.25      6.94 o 
   1  23   2        2.03        0.91      7.16 o 
   2  23   2       19.89       24.21      9.66 o 
   3  23   2        2.19        5.82      9.25 o 
   4  23   2        4.14        5.47      9.70 o 
   5  23   2       71.10       83.71     17.16 o 
  -5  24   2       24.95       15.79     13.58 o 
  -4  24   2      311.33      339.17     32.71 o 
  -3  24   2       83.64       77.56     21.55 o 
  -2  24   2       29.70       53.73     18.59 o 
  -1  24   2       40.49       28.17     12.03 o 
   0  24   2      391.36      408.19     17.89 o 
   1  24   2      339.87      361.11     15.57 o 
   2  24   2       31.75       29.69      9.89 o 
   3  24   2        2.90       -0.71      9.50 o 
   4  24   2      145.16      166.73     19.57 o 
  -4  25   2      308.36      285.97     30.96 o 
  -3  25   2     1213.13     1298.62     57.60 o 
  -2  25   2     1646.26     1663.29     63.98 o 
  -1  25   2      771.80      779.32     46.03 o 
   0  25   2      887.91      922.57     23.01 o 
   1  25   2      192.66      213.60     13.48 o 
   2  25   2       48.62       54.47     11.76 o 
   3  25   2       14.02        8.70      9.85 o 
   4  25   2        7.11       14.82     13.10 o 
  -4  26   2      257.67      257.74     31.88 o 
  -3  26   2      380.64      340.46     33.77 o 
  -2  26   2      761.55      854.41     47.74 o 
  -1  26   2      616.83      682.06     42.12 o 
   0  26   2      736.21      787.06     26.19 o 
   1  26   2      904.37      928.50     28.60 o 
   2  26   2      770.12      760.29     31.42 o 
   3  26   2      504.40      545.23     24.09 o 
  -3  27   2      237.34      183.13     27.93 o 
  -2  27   2      276.71      259.94     30.21 o 
  -1  27   2      770.04      883.86     50.24 o 
   0  27   2      466.82      502.23     40.72 o 
   1  27   2      134.61      154.10     19.11 o 
   2  27   2        4.49        7.24     13.37 o 
  -1  28   2       59.17       25.27     20.19 o 
   0  28   2       62.61       55.17     20.49 o 
   1  28   2      110.77      134.94     27.78 o 
 -10   1   3       78.69       82.50     12.25 o 
  -9   1   3      469.27      421.51     22.20 o 
  -8   1   3     1851.33     1813.18     31.92 o 
  -7   1   3     1892.79     1877.80     30.32 o 
  -6   1   3      870.62      867.90     18.22 o 
  -5   1   3     5150.53     5134.48     47.91 o 
  -4   1   3     4488.39     4384.18     39.97 o 
  -3   1   3     8895.39     8828.99     88.37 o 
  -2   1   3     3567.73     3561.24     33.17 o 
  -1   1   3    15033.16    15551.67    130.53 o 
   0   1   3     8789.09     8948.42    110.56 o 
   1   1   3     4596.98     4533.92     64.53 o 
   2   1   3     5534.96     5450.30     52.95 o 
   3   1   3     3243.07     3153.43     29.85 o 
   4   1   3     2538.23     2419.97     24.05 o 
   5   1   3       65.01       62.65     13.48 o 
   6   1   3     1209.99     1119.70     28.28 o 
   7   1   3      433.60      405.31     25.61 o 
   8   1   3       15.14       11.40     13.07 o 
 -10   2   3      269.85      266.45     16.75 o 
  -9   2   3      612.74      640.45     20.49 o 
  -8   2   3     1938.67     1912.30     32.98 o 
  -7   2   3      519.75      538.09     21.74 o 
  -6   2   3     1582.61     1514.74     24.53 o 
  -5   2   3     1222.62     1219.80     17.92 o 
  -4   2   3      677.43      665.55     19.05 o 
  -3   2   3      864.61      918.07     12.05 o 
  -2   2   3       10.46        7.58      2.61 o 
  -1   2   3      255.45      249.59      6.57 o 
   0   2   3       36.81       39.62      8.84 o 
   1   2   3      116.33      114.12      5.18 o 
   2   2   3      226.38      188.51      9.16 o 
   3   2   3     3343.05     3310.29     30.98 o 
   4   2   3     3421.94     3392.03     36.12 o 
   5   2   3     4002.23     4103.81     49.47 o 
   6   2   3      784.63      795.54     24.32 o 
   7   2   3      891.31      875.23     60.41 o 
   8   2   3      381.81      404.94     27.79 o 
 -10   3   3       22.04       28.63     10.85 o 
  -9   3   3      195.90      197.10     14.03 o 
  -8   3   3        0.90       -1.05      7.14 o 
  -7   3   3       16.13       24.17      6.86 o 
  -6   3   3      129.86      124.22      7.43 o 
  -5   3   3      795.12      800.44     14.34 o 
  -4   3   3      178.78      159.44      6.26 o 
  -3   3   3      144.65      147.14      5.59 o 
  -2   3   3       35.19       30.31      2.20 o 
  -1   3   3     5181.54     5176.78     48.11 o 
   0   3   3       10.11        9.96      2.12 o 
   1   3   3      736.41      661.89     11.62 o 
   2   3   3      316.95      306.92      8.16 o 
   3   3   3      341.69      390.27      8.85 o 
   4   3   3       44.13       51.98      5.50 o 
   5   3   3      100.30       91.14     10.36 o 
   6   3   3       23.63       34.56      9.62 o 
   7   3   3      344.31      315.24     18.84 o 
   8   3   3       32.93       47.16     18.33 o 
 -10   4   3      569.16      600.41     25.47 o 
  -9   4   3      540.73      521.39     19.48 o 
  -8   4   3      306.69      336.01     14.59 o 
  -7   4   3      108.72      107.69      9.31 o 
  -6   4   3     1676.64     1688.84     24.08 o 
  -5   4   3     3115.01     3150.24     33.57 o 
  -4   4   3       37.63       30.59      4.92 o 
  -3   4   3       28.82       41.28      3.96 o 
  -2   4   3       22.37       34.28      3.24 o 
  -1   4   3        2.32       16.42      2.30 o 
   0   4   3     7269.93     7541.34     55.15 o 
   1   4   3     2546.30     2628.04     23.86 o 
   2   4   3     3308.02     3405.74     37.68 o 
   3   4   3     3543.20     3459.98     34.78 o 
   4   4   3     1622.81     1649.80     25.95 o 
   5   4   3      362.12      351.13     30.60 o 
   6   4   3     1034.15     1020.69     28.04 o 
   7   4   3      368.35      388.94     30.91 o 
   8   4   3      114.36      100.51     17.66 o 
 -10   5   3      144.77      145.30     16.87 o 
  -9   5   3      394.80      389.93     17.50 o 
  -8   5   3      621.97      632.01     24.30 o 
  -7   5   3      554.73      583.67     15.29 o 
  -6   5   3     3749.69     3695.22     40.10 o 
  -5   5   3     3642.98     3549.58     36.68 o 
  -4   5   3     5176.18     5081.69     45.51 o 
  -3   5   3     3091.88     3062.24     29.46 o 
  -2   5   3     4287.11     4048.03     40.37 o 
  -1   5   3     9850.30     9866.56     70.05 o 
   0   5   3    12478.10    12152.13     79.45 o 
   1   5   3     5768.24     5670.04     41.19 o 
   2   5   3     2962.27     2602.04     41.60 o 
   3   5   3     3649.52     3497.70     44.46 o 
   4   5   3     1347.09     1368.55     23.83 o 
   5   5   3     2337.91     2251.31     40.23 o 
   6   5   3     1191.31     1148.01     29.74 o 
   7   5   3      237.92      221.06     34.58 o 
   8   5   3       10.15       19.28     20.79 o 
 -10   6   3       39.06       42.36     13.69 o 
  -9   6   3       13.04       24.37      9.50 o 
  -8   6   3      159.44      155.19     13.94 o 
  -7   6   3     1213.64     1236.95     22.16 o 
  -6   6   3      730.02      774.59     15.96 o 
  -5   6   3       84.94       93.78      7.21 o 
  -4   6   3     6138.34     6708.64     57.81 o 
  -3   6   3     4943.67     5495.81     47.63 o 
  -2   6   3      634.52      608.46      9.02 o 
  -1   6   3      108.47      122.26      4.11 o 
   0   6   3      756.11      772.08     13.18 o 
   1   6   3      138.20      130.90      6.10 o 
   2   6   3     2281.64     2342.73     26.19 o 
   3   6   3      305.73      310.21     10.63 o 
   4   6   3      884.59      863.24     18.59 o 
   5   6   3      389.54      364.41     30.56 o 
   6   6   3      110.90      113.01     12.49 o 
   7   6   3       44.67       42.96     10.12 o 
   8   6   3       63.54       49.48     23.45 o 
 -10   7   3       40.72       22.45     16.03 o 
  -9   7   3      170.80      179.02     13.49 o 
  -8   7   3      229.06      234.91     12.19 o 
  -7   7   3      108.88      137.08      9.14 o 
  -6   7   3     1173.41     1153.77     22.43 o 
  -5   7   3     3494.40     3484.02     41.70 o 
  -4   7   3    10012.72    10401.70     94.21 o 
  -3   7   3     2101.70     1968.93     21.87 o 
  -2   7   3     3950.65     4119.98     32.98 o 
  -1   7   3    13299.44    13825.66    106.25 o 
   0   7   3    10166.63    10542.07     70.19 o 
   1   7   3     6959.27     7063.16     61.80 o 
   2   7   3     1438.05     1369.76     15.51 o 
   3   7   3     2160.41     2081.57     28.90 o 
   4   7   3      752.01      781.56     17.97 o 
   5   7   3      546.03      550.93     20.47 o 
   6   7   3      660.25      664.33     29.44 o 
   7   7   3       27.53       26.27     11.21 o 
   8   7   3        1.49        4.10     14.47 o 
  -9   8   3       29.81       18.58     10.78 o 
  -8   8   3      184.08      198.34     13.38 o 
  -7   8   3      550.00      544.89     17.19 o 
  -6   8   3       57.29       50.25      7.08 o 
  -5   8   3       10.12        2.69      4.43 o 
  -4   8   3      266.38      277.84     11.15 o 
  -3   8   3     2393.77     2534.12     31.04 o 
  -2   8   3      151.15      174.25      4.88 o 
  -1   8   3      379.91      405.30      7.65 o 
   0   8   3     3156.73     3278.47     25.65 o 
   1   8   3     1686.75     1644.48     16.28 o 
   2   8   3      347.88      300.65      7.01 o 
   3   8   3       84.29       57.96      6.60 o 
   4   8   3      225.07      195.40     10.04 o 
   5   8   3       67.77       82.96     11.48 o 
   6   8   3      349.38      363.71     18.49 o 
   7   8   3       53.80       55.09     12.10 o 
   8   8   3       95.85       93.58     28.23 o 
  -9   9   3        1.51       -1.30      8.60 o 
  -8   9   3      226.35      205.97     12.11 o 
  -7   9   3        0.47        9.45      6.64 o 
  -6   9   3      392.55      385.10     13.87 o 
  -5   9   3      404.37      406.28     12.95 o 
  -4   9   3     2140.66     2073.91     24.35 o 
  -3   9   3     4528.01     4821.39     56.22 o 
  -2   9   3     2342.50     2551.52     23.30 o 
  -1   9   3     2121.15     2193.78     21.00 o 
   0   9   3      272.57      240.95      6.11 o 
   1   9   3     1203.70     1235.40     12.33 o 
   2   9   3     3280.35     3434.58     29.25 o 
   3   9   3      638.62      648.24     12.65 o 
   4   9   3      143.63      139.44      7.41 o 
   5   9   3      144.98      154.36      8.51 o 
   6   9   3      159.55      171.50     12.41 o 
   7   9   3      104.60      106.26     10.61 o 
  -9  10   3      422.57      447.48     24.15 o 
  -8  10   3      363.89      366.26     16.53 o 
  -7  10   3       10.01        9.57      6.55 o 
  -6  10   3      804.28      806.83     19.41 o 
  -5  10   3      866.04      853.01     18.32 o 
  -4  10   3      816.02      842.83     14.36 o 
  -3  10   3      299.19      334.68      7.67 o 
  -2  10   3       43.75       47.04      4.53 o 
  -1  10   3      396.64      399.59      7.72 o 
   0  10   3     2725.48     2823.75     25.60 o 
   1  10   3      200.30      262.94      5.11 o 
   2  10   3      597.02      584.71     13.57 o 
   3  10   3     2044.90     1989.51     29.18 o 
   4  10   3     1220.92     1269.69     19.29 o 
   5  10   3     1146.80     1187.17     19.76 o 
   6  10   3      914.81      938.56     20.44 o 
   7  10   3      612.71      652.23     32.21 o 
  -9  11   3       51.00       38.72     10.33 o 
  -8  11   3      102.53       87.99     11.11 o 
  -7  11   3     1187.61     1180.94     25.49 o 
  -6  11   3     3052.40     3031.07     41.25 o 
  -5  11   3     9130.29     9042.72     88.98 o 
  -4  11   3     4484.51     4388.08     42.92 o 
  -3  11   3     8577.36     8430.88     64.39 o 
  -2  11   3     7645.22     7635.96     58.10 o 
  -1  11   3    11585.76    11601.63     77.91 o 
   0  11   3    13123.76    13068.33     86.83 o 
   1  11   3     9230.71     9230.82     70.02 o 
   2  11   3     4234.75     4118.94     37.65 o 
   3  11   3      200.35      207.10     11.23 o 
   4  11   3     1004.98     1071.62     22.80 o 
   5  11   3      625.76      621.88     18.32 o 
   6  11   3      367.85      378.67     20.60 o 
   7  11   3       48.29       45.08     12.43 o 
  -9  12   3       36.03       22.28     10.16 o 
  -8  12   3      129.33      126.56     12.23 o 
  -7  12   3      231.21      239.07     14.14 o 
  -6  12   3      155.46      139.85     10.26 o 
  -5  12   3     1989.10     1901.19     29.31 o 
  -4  12   3      244.30      264.09     10.20 o 
  -3  12   3      267.29      329.60      8.16 o 
  -2  12   3       52.42       54.27      3.92 o 
  -1  12   3      247.26      266.47      8.95 o 
   0  12   3      349.51      402.15      9.73 o 
   1  12   3       97.87      102.71      6.18 o 
   2  12   3       49.05       47.69      4.53 o 
   3  12   3      341.52      342.37     13.18 o 
   4  12   3       81.40       83.65      8.38 o 
   5  12   3      735.64      702.16     19.38 o 
   6  12   3       99.72      106.46     13.36 o 
   7  12   3       43.48       40.96     11.87 o 
  -9  13   3       41.77       41.33     14.64 o 
  -8  13   3      449.11      449.48     18.43 o 
  -7  13   3      394.04      406.99     19.37 o 
  -6  13   3     1134.27     1185.14     29.19 o 
  -5  13   3      565.15      571.61     19.92 o 
  -4  13   3      182.06      168.50      7.64 o 
  -3  13   3      186.69      184.81      6.58 o 
  -2  13   3     1269.12     1325.98     15.89 o 
  -1  13   3     2002.29     2108.02     27.80 o 
   0  13   3      188.26      163.95      7.03 o 
   1  13   3       36.29       43.87      6.36 o 
   2  13   3      895.80      882.85     13.91 o 
   3  13   3      490.59      522.49     12.97 o 
   4  13   3      549.92      582.95     23.25 o 
   5  13   3     1228.47     1241.43     26.07 o 
   6  13   3      222.93      209.83     16.11 o 
   7  13   3       87.25       89.73     14.62 o 
  -9  14   3       34.99       39.24     16.37 o 
  -8  14   3      178.14      162.30     13.39 o 
  -7  14   3      358.07      357.13     15.74 o 
  -6  14   3      288.25      324.73     13.87 o 
  -5  14   3      187.24      166.89     10.03 o 
  -4  14   3      510.72      498.78     12.89 o 
  -3  14   3        0.28        2.38      3.25 o 
  -2  14   3       16.91       25.13      3.24 o 
  -1  14   3      189.67      209.18      9.72 o 
   0  14   3       38.55       44.05      4.99 o 
   1  14   3      122.84      116.05      7.82 o 
   2  14   3      505.61      511.28     12.69 o 
   3  14   3      798.57      766.88     17.21 o 
   4  14   3       45.65       56.85      7.51 o 
   5  14   3      288.76      299.72     14.08 o 
   6  14   3      249.74      263.77     17.29 o 
   7  14   3      171.32      163.18     16.68 o 
  -8  15   3       13.43       19.71     11.13 o 
  -7  15   3       41.63       36.51      9.19 o 
  -6  15   3      108.53      100.37      9.84 o 
  -5  15   3      110.71      103.16      8.89 o 
  -4  15   3      181.62      183.99      8.27 o 
  -3  15   3      886.11      942.80     18.33 o 
  -2  15   3     1085.72     1085.66     13.19 o 
  -1  15   3      929.19      962.29     16.29 o 
   0  15   3      381.14      360.38     10.24 o 
   1  15   3      478.00      420.97     11.64 o 
   2  15   3      262.14      231.04      9.81 o 
   3  15   3       62.99       37.43      7.04 o 
   4  15   3       73.57       74.93      8.45 o 
   5  15   3       50.57       45.39      9.66 o 
   6  15   3        1.05        4.11      9.75 o 
  -8  16   3      448.52      465.52     45.36 o 
  -7  16   3      730.05      779.88     22.19 o 
  -6  16   3      771.98      783.13     20.41 o 
  -5  16   3      839.23      824.94     19.42 o 
  -4  16   3      261.10      273.15     11.18 o 
  -3  16   3        8.80       13.84      5.01 o 
  -2  16   3        8.24        8.99      4.29 o 
  -1  16   3      396.59      363.88     13.03 o 
   0  16   3       33.39       38.31      5.23 o 
   1  16   3      194.33      203.30     10.25 o 
   2  16   3      806.89      797.02     17.05 o 
   3  16   3      856.82      864.40     16.28 o 
   4  16   3      979.83      933.78     20.97 o 
   5  16   3      460.72      475.03     19.50 o 
   6  16   3      327.44      367.39     19.61 o 
  -8  17   3      335.91      352.13     20.82 o 
  -7  17   3     2024.64     2110.45     42.89 o 
  -6  17   3     1938.61     2065.70     39.14 o 
  -5  17   3     1974.87     2020.35     31.62 o 
  -4  17   3     1694.45     1629.70     25.90 o 
  -3  17   3     3264.99     3135.93     33.65 o 
  -2  17   3     5974.20     5888.29     56.05 o 
  -1  17   3     5570.84     5573.02     71.38 o 
   0  17   3     4660.23     4454.28     46.09 o 
   1  17   3     4651.79     4471.06     47.28 o 
   2  17   3     3268.58     3143.20     38.19 o 
   3  17   3     2304.80     2281.78     52.35 o 
   4  17   3     1782.03     1681.36     28.52 o 
   5  17   3      701.54      702.13     22.46 o 
   6  17   3      198.38      195.87     19.48 o 
  -8  18   3       77.04       44.15     15.74 o 
  -7  18   3       71.72       57.72     11.89 o 
  -6  18   3      210.53      227.91     12.92 o 
  -5  18   3      519.93      532.81     29.73 o 
  -4  18   3     1620.67     1497.18     24.58 o 
  -3  18   3      442.17      430.77     14.34 o 
  -2  18   3        2.23        3.95      5.50 o 
  -1  18   3        0.21        1.45      4.66 o 
   0  18   3      830.23      815.90     16.61 o 
   1  18   3      446.89      432.04     12.99 o 
   2  18   3      825.40      757.89     17.52 o 
   3  18   3       74.89       70.88     10.25 o 
   4  18   3      437.09      432.99     15.71 o 
   5  18   3      209.04      195.66     13.70 o 
   6  18   3       65.70       69.06     12.24 o 
  -7  19   3      376.57      369.25     19.52 o 
  -6  19   3      145.39      177.07     13.94 o 
  -5  19   3      126.30      120.80      9.65 o 
  -4  19   3       28.16       30.35      5.70 o 
  -3  19   3       14.50       12.29      6.30 o 
  -2  19   3     1083.54     1080.00     22.56 o 
  -1  19   3      787.74      751.53     16.38 o 
   0  19   3        5.55        1.59      4.96 o 
   1  19   3      519.44      454.36     13.71 o 
   2  19   3      497.58      475.41     14.79 o 
   3  19   3      169.10      184.16     17.36 o 
   4  19   3       68.72       88.97     12.32 o 
   5  19   3       91.54      104.83     12.86 o 
   6  19   3       62.66       47.85     16.59 o 
  -7  20   3       50.64       63.05     12.21 o 
  -6  20   3       28.09       25.44      9.48 o 
  -5  20   3      266.12      257.34     11.97 o 
  -4  20   3       44.15       29.86     10.65 o 
  -3  20   3      105.02      108.43     11.33 o 
  -2  20   3       75.68       90.22      8.99 o 
  -1  20   3      555.07      538.69     17.11 o 
   0  20   3       69.27       76.49      7.54 o 
   1  20   3      102.93      121.36      8.99 o 
   2  20   3      105.99      109.19     10.24 o 
   3  20   3      213.13      204.92     19.97 o 
   4  20   3       89.27       90.80     13.04 o 
   5  20   3       26.18       32.20      8.01 o 
  -7  21   3        2.54        4.05     18.63 o 
  -6  21   3        0.23        0.09      8.06 o 
  -5  21   3       17.00       10.76      6.15 o 
  -4  21   3      151.57      165.89     13.67 o 
  -3  21   3      298.39      305.99     15.93 o 
  -2  21   3       17.05       13.18      6.77 o 
  -1  21   3      177.21      166.07     11.30 o 
   0  21   3       39.88       29.95      7.79 o 
   1  21   3       83.54       56.55      8.59 o 
   2  21   3       22.44       14.10      7.53 o 
   3  21   3        0.57       -7.18      8.82 o 
   4  21   3       24.54       35.38     11.19 o 
   5  21   3       84.05       97.41     39.81 o 
  -6  22   3      154.83      155.33     11.70 o 
  -5  22   3        1.93        9.41     16.54 o 
  -4  22   3       59.40       44.77     13.24 o 
  -3  22   3        3.42       -2.71      7.89 o 
  -2  22   3       59.27       57.80      8.93 o 
  -1  22   3      188.66      188.44     12.34 o 
   0  22   3      332.13      339.10     21.25 o 
   1  22   3      932.32      859.37     45.07 o 
   2  22   3     1293.20     1280.67     42.87 o 
   3  22   3      339.73      320.72     18.27 o 
   4  22   3      365.08      368.37     20.73 o 
  -6  23   3      793.17      812.97     50.01 o 
  -5  23   3      925.89      984.34     51.46 o 
  -4  23   3     1263.72     1274.48     56.39 o 
  -3  23   3     2504.16     2618.20     46.69 o 
  -2  23   3     2308.59     2363.59     43.85 o 
  -1  23   3     2906.13     2921.16     49.75 o 
   0  23   3     3414.75     3368.32     54.88 o 
   1  23   3      994.35      965.62     44.14 o 
   2  23   3      688.49      688.45     30.78 o 
   3  23   3      549.05      603.51     23.82 o 
   4  23   3      547.18      591.86     25.14 o 
  -5  24   3       73.49       96.01     24.29 o 
  -4  24   3       24.40       36.13     19.20 o 
  -3  24   3       98.86       95.99     15.96 o 
  -2  24   3       49.31       71.06     11.82 o 
  -1  24   3        6.92       10.64      9.17 o 
   0  24   3       71.39       47.25     10.97 o 
   1  24   3       27.97       41.90     13.13 o 
   2  24   3       69.16       73.25     15.65 o 
   3  24   3      118.11      127.60     18.64 o 
   4  24   3      199.78      212.12     34.61 o 
  -4  25   3       13.81       33.39     19.13 o 
  -3  25   3        1.71        4.33     15.71 o 
  -2  25   3       11.02       17.72      9.75 o 
  -1  25   3       24.81       23.96     10.45 o 
   0  25   3       41.84       29.09     11.21 o 
   1  25   3        6.74        0.90      9.76 o 
   2  25   3        3.59        9.43     13.33 o 
   3  25   3        7.12       28.00     22.31 o 
  -3  26   3        0.01       -8.27     16.01 o 
  -2  26   3        3.74        2.66     12.46 o 
  -1  26   3       30.87       30.46     11.41 o 
   0  26   3       55.44       64.10     12.79 o 
   1  26   3        1.14        1.95     10.52 o 
   2  26   3        5.58        8.51     13.38 o 
  -2  27   3       12.07       21.10     19.58 o 
  -1  27   3        0.90       -0.12     10.47 o 
   0  27   3      125.46      136.58     15.40 o 
   1  27   3      102.99       96.03     14.96 o 
   0  28   3       18.94       13.94     18.52 o 
 -10   0   4       72.73       58.51     24.21 o 
  -9   0   4        6.17        1.13     11.77 o 
  -8   0   4       76.79       93.59     14.21 o 
  -7   0   4        2.46        7.36      9.41 o 
  -6   0   4     3317.87     3297.79     56.25 o 
  -5   0   4     3143.34     3224.34     59.16 o 
  -4   0   4      520.96      595.59     24.82 o 
  -3   0   4      228.42      238.55     11.27 o 
  -2   0   4     1066.27     1192.71     16.74 o 
  -1   0   4      600.95      579.81     12.62 o 
   0   0   4      243.62      217.28     14.42 o 
   1   0   4     4893.30     5127.33     57.01 o 
   2   0   4     6213.29     6443.72    197.10 o 
   3   0   4     6310.48     6141.57     88.24 o 
   4   0   4     2637.23     2626.68     35.30 o 
   5   0   4     1579.80     1553.09     57.98 o 
   6   0   4     3673.69     3482.46    100.71 o 
   7   0   4     1558.19     1489.72     64.97 o 
 -10   1   4        1.01       -9.66     10.72 o 
  -9   1   4        1.75       -1.19      7.97 o 
  -8   1   4       49.50       34.77      8.45 o 
  -7   1   4        5.66       -0.85      5.86 o 
  -6   1   4       93.49       99.09      7.61 o 
  -5   1   4     2259.07     2242.76     25.83 o 
  -4   1   4     1528.39     1405.74     17.32 o 
  -3   1   4     4327.52     4358.17     37.51 o 
  -2   1   4     7757.51     7825.78     52.47 o 
  -1   1   4     7031.92     7008.37     57.14 o 
   0   1   4     3305.63     3048.48     32.17 o 
   1   1   4     4584.51     4495.77     45.44 o 
   2   1   4     4697.92     4523.46     46.93 o 
   3   1   4      696.16      717.67     13.89 o 
   4   1   4     1377.30     1385.74     21.02 o 
   5   1   4      670.64      674.81     21.50 o 
   6   1   4      941.19      911.73     34.26 o 
   7   1   4      104.45      103.58     25.96 o 
 -10   2   4      783.24      842.46     29.34 o 
  -9   2   4     1573.70     1566.57     31.30 o 
  -8   2   4     3590.53     3589.62     84.26 o 
  -7   2   4     4423.06     4184.96     50.13 o 
  -6   2   4     2173.40     2113.60     29.67 o 
  -5   2   4     1062.01      997.37     15.84 o 
  -4   2   4     8433.99     8839.50     71.98 o 
  -3   2   4    12930.44    13480.72    103.04 o 
  -2   2   4      993.13      919.85     10.92 o 
  -1   2   4      301.31      222.81      7.04 o 
   0   2   4       20.10       16.75      2.70 o 
   1   2   4      443.77      375.32      9.61 o 
   2   2   4       14.06        7.88      3.34 o 
   3   2   4       16.17       14.27      3.83 o 
   4   2   4       49.54       40.61      6.59 o 
   5   2   4       87.44       86.34      9.38 o 
   6   2   4        0.36       11.96     11.27 o 
   7   2   4        1.03       -3.38     12.85 o 
 -10   3   4        2.25       12.88     11.71 o 
  -9   3   4       17.20       22.47     10.96 o 
  -8   3   4       46.55       30.16      8.03 o 
  -7   3   4        4.94        6.07      6.02 o 
  -6   3   4       35.30       42.09      9.54 o 
  -5   3   4      137.42      144.97      6.66 o 
  -4   3   4        2.37        3.70      2.77 o 
  -3   3   4      105.19      108.10      4.50 o 
  -2   3   4     1426.60     1670.27     18.12 o 
  -1   3   4     1235.65     1283.41     12.98 o 
   0   3   4      172.63      193.05      4.79 o 
   1   3   4      409.72      436.13      9.94 o 
   2   3   4     1582.86     1661.52     20.29 o 
   3   3   4     2853.36     2937.94     36.88 o 
   4   3   4      788.26      762.43     17.65 o 
   5   3   4      142.48      123.67     11.66 o 
   6   3   4        3.53       -2.55     11.87 o 
   7   3   4       28.02       33.61     14.35 o 
 -10   4   4      303.63      274.28     19.79 o 
  -9   4   4      188.66      224.59     16.73 o 
  -8   4   4      873.76      849.09     22.06 o 
  -7   4   4     1027.52     1064.18     21.77 o 
  -6   4   4      867.68      838.76     16.01 o 
  -5   4   4      428.84      402.97     10.10 o 
  -4   4   4     2653.36     2625.25     42.19 o 
  -3   4   4     8903.98     9450.59     68.86 o 
  -2   4   4     4308.96     4467.66     76.73 o 
  -1   4   4     1236.57     1266.99     12.89 o 
   0   4   4    11750.89    12038.44    101.51 o 
   1   4   4     1945.33     2002.65     20.53 o 
   2   4   4     1442.73     1463.57     19.89 o 
   3   4   4      533.02      551.56     24.78 o 
   4   4   4      357.06      337.31     12.44 o 
   5   4   4      476.84      500.87     19.21 o 
   6   4   4       34.84       21.37      8.30 o 
   7   4   4      104.97      115.73     18.78 o 
 -10   5   4       63.05       53.95     13.06 o 
  -9   5   4       58.21       38.49     11.10 o 
  -8   5   4       87.50       62.27     11.09 o 
  -7   5   4        1.36        0.22      5.21 o 
  -6   5   4      262.08      236.32      9.31 o 
  -5   5   4      693.38      655.27     12.97 o 
  -4   5   4      682.90      689.90     11.79 o 
  -3   5   4     4552.85     4705.55     37.79 o 
  -2   5   4     6593.38     6770.03     63.78 o 
  -1   5   4    14863.48    15456.87    112.03 o 
   0   5   4     2208.62     2308.96     21.52 o 
   1   5   4     1680.78     1551.58     15.35 o 
   2   5   4     3953.38     3887.13     38.88 o 
   3   5   4     2652.68     2519.61     33.61 o 
   4   5   4     2436.40     2404.98     34.55 o 
   5   5   4      360.03      357.99     18.62 o 
   6   5   4      319.21      322.18     18.03 o 
   7   5   4       12.93       20.39     12.03 o 
 -10   6   4       90.37       88.85     14.58 o 
  -9   6   4      161.76      157.82     15.10 o 
  -8   6   4       69.74       70.42     11.39 o 
  -7   6   4       37.36       39.78      6.65 o 
  -6   6   4      810.88      778.84     24.85 o 
  -5   6   4      499.02      454.32     10.99 o 
  -4   6   4      430.15      462.52      8.86 o 
  -3   6   4     1107.36     1172.56     17.78 o 
  -2   6   4     1167.97     1203.73     17.44 o 
  -1   6   4      370.66      365.66      6.24 o 
   0   6   4     3982.71     4003.55     31.03 o 
   1   6   4       81.38       53.43      3.67 o 
   2   6   4     2679.77     2677.03     29.95 o 
   3   6   4     3275.23     3410.95     53.41 o 
   4   6   4     1243.48     1230.22     23.48 o 
   5   6   4      847.77      936.14     25.71 o 
   6   6   4      577.26      622.02     23.51 o 
   7   6   4      668.21      707.51     27.79 o 
 -10   7   4       42.72       55.85     13.98 o 
  -9   7   4       51.81       63.92     12.25 o 
  -8   7   4      298.79      258.07     16.87 o 
  -7   7   4      210.81      227.25     12.15 o 
  -6   7   4      935.09      964.77     17.80 o 
  -5   7   4      475.01      474.23     14.62 o 
  -4   7   4      246.81      213.22      7.37 o 
  -3   7   4     1635.60     1597.53     22.20 o 
  -2   7   4      931.89      831.01     12.07 o 
  -1   7   4     7475.58     7286.36     54.48 o 
   0   7   4     1150.52      963.18     11.47 o 
   1   7   4     6129.37     6048.34     45.23 o 
   2   7   4     6658.45     6467.75     60.94 o 
   3   7   4     1838.75     1711.28     26.74 o 
   4   7   4      862.90      838.42     19.40 o 
   5   7   4      573.74      587.42     42.31 o 
   6   7   4        2.26       -4.69      9.04 o 
   7   7   4        1.09       -5.84     10.32 o 
 -10   8   4      178.85      189.24     19.99 o 
  -9   8   4      252.89      281.88     18.42 o 
  -8   8   4      773.14      848.93     32.10 o 
  -7   8   4     1892.65     1918.29     32.45 o 
  -6   8   4     2871.81     2916.32     44.62 o 
  -5   8   4     3365.20     3425.01     44.70 o 
  -4   8   4     2489.02     2412.68     27.16 o 
  -3   8   4     1671.73     1566.78     18.09 o 
  -2   8   4     2802.27     2860.89     25.13 o 
  -1   8   4     7109.96     6846.42     52.72 o 
   0   8   4     1703.21     1701.86     16.64 o 
   1   8   4     1251.32     1170.35     14.99 o 
   2   8   4      301.79      275.85      8.98 o 
   3   8   4      415.10      452.26     17.65 o 
   4   8   4      331.08      322.43     15.44 o 
   5   8   4       59.70       67.33     14.99 o 
   6   8   4        0.30        2.14      9.38 o 
   7   8   4       40.95       21.53     11.55 o 
  -9   9   4        2.15        5.69      8.79 o 
  -8   9   4       63.98       52.85      9.23 o 
  -7   9   4        5.29       18.71      7.02 o 
  -6   9   4      144.13      166.58     10.25 o 
  -5   9   4       63.85       70.44      7.10 o 
  -4   9   4      710.61      766.01     13.81 o 
  -3   9   4      708.18      761.56     12.02 o 
  -2   9   4      718.59      759.19     10.47 o 
  -1   9   4      681.79      630.86      9.90 o 
   0   9   4     2934.45     2932.89     26.41 o 
   1   9   4      148.97      167.13      5.55 o 
   2   9   4      571.56      644.30     13.98 o 
   3   9   4      275.27      258.07      9.33 o 
   4   9   4      243.20      206.85      9.36 o 
   5   9   4       21.28       16.92      6.91 o 
   6   9   4       78.92       81.19      9.91 o 
   7   9   4       18.02       22.93      8.76 o 
  -9  10   4      254.74      250.93     15.97 o 
  -8  10   4      329.90      346.26     16.19 o 
  -7  10   4     1048.22     1032.01     23.52 o 
  -6  10   4     1185.09     1213.60     23.81 o 
  -5  10   4     2838.40     2838.62     37.34 o 
  -4  10   4      837.84      808.23     14.53 o 
  -3  10   4     3174.79     3354.71     34.18 o 
  -2  10   4     2080.06     2122.21     25.01 o 
  -1  10   4     1723.86     1710.95     18.62 o 
   0  10   4      226.32      200.93      4.96 o 
   1  10   4     1703.12     1679.73     17.68 o 
   2  10   4     1344.33     1289.12     16.01 o 
   3  10   4      552.20      541.13     12.46 o 
   4  10   4     1335.82     1288.51     20.92 o 
   5  10   4      106.17      112.49      9.28 o 
   6  10   4       38.95       38.93      9.98 o 
   7  10   4        1.09        0.52      7.94 o 
  -9  11   4      137.37      161.43     14.31 o 
  -8  11   4      172.97      169.90     13.12 o 
  -7  11   4       43.29       40.94      8.53 o 
  -6  11   4      726.05      709.24     18.29 o 
  -5  11   4     1712.41     1691.85     27.14 o 
  -4  11   4     2411.31     2541.36     29.43 o 
  -3  11   4      279.88      287.47      8.77 o 
  -2  11   4       14.99       31.52      3.35 o 
  -1  11   4     2560.53     2644.42     25.64 o 
   0  11   4     2180.15     2162.48     28.75 o 
   1  11   4     1065.66     1025.14     12.92 o 
   2  11   4      462.57      435.01      9.01 o 
   3  11   4      401.68      410.07     10.92 o 
   4  11   4       24.54       31.74      5.54 o 
   5  11   4      228.89      245.32     11.18 o 
   6  11   4       95.86       91.11      9.82 o 
   7  11   4       11.65       16.69     12.19 o 
  -9  12   4       79.36       67.10     11.70 o 
  -8  12   4      135.80      140.59     12.73 o 
  -7  12   4      200.87      205.44     12.50 o 
  -6  12   4      212.26      207.60     11.51 o 
  -5  12   4      503.26      420.07     13.79 o 
  -4  12   4      298.75      305.51      9.68 o 
  -3  12   4      201.20      217.93      7.96 o 
  -2  12   4       76.94      100.78      6.85 o 
  -1  12   4       16.98       26.44      3.64 o 
   0  12   4       26.31       31.74      3.72 o 
   1  12   4      768.37      757.96     10.41 o 
   2  12   4     1264.01     1295.30     16.48 o 
   3  12   4     3012.74     2998.32     30.34 o 
   4  12   4     2791.57     2690.35     39.07 o 
   5  12   4     1368.97     1360.00     27.75 o 
   6  12   4      766.33      778.38     26.84 o 
  -9  13   4       50.63       50.42     11.41 o 
  -8  13   4       15.70       16.61      9.03 o 
  -7  13   4      305.04      301.13     16.28 o 
  -6  13   4       68.32       74.85     10.53 o 
  -5  13   4      937.63      926.62     20.75 o 
  -4  13   4     2080.94     2087.88     29.96 o 
  -3  13   4     6402.98     6664.90     60.01 o 
  -2  13   4    11807.49    11659.74     96.80 o 
  -1  13   4     6303.44     6360.96     51.76 o 
   0  13   4     2675.82     2685.93     39.27 o 
   1  13   4     1492.95     1476.12     21.77 o 
   2  13   4     2336.86     2363.61     26.61 o 
   3  13   4     1486.09     1463.31     23.10 o 
   4  13   4     1239.48     1268.07     25.35 o 
   5  13   4      226.63      248.52     15.83 o 
   6  13   4      212.37      212.21     18.87 o 
  -9  14   4      869.48      909.37     61.51 o 
  -8  14   4     1711.41     1828.60     43.14 o 
  -7  14   4      839.95      850.10     22.40 o 
  -6  14   4     3312.80     3267.88     44.47 o 
  -5  14   4     2185.57     2229.87     33.43 o 
  -4  14   4     3249.91     3261.36     56.87 o 
  -3  14   4     2016.86     2099.51     25.93 o 
  -2  14   4     4199.54     4287.54     43.09 o 
  -1  14   4     1720.89     1712.22     21.95 o 
   0  14   4      617.42      655.85     14.29 o 
   1  14   4      465.05      492.10     21.12 o 
   2  14   4       68.38       78.16      5.53 o 
   3  14   4      290.14      284.00     10.80 o 
   4  14   4       13.12       16.96      6.83 o 
   5  14   4       10.39       17.96      9.04 o 
   6  14   4       11.73       -8.57      9.45 o 
  -8  15   4       28.86       34.95     10.83 o 
  -7  15   4       95.21       84.39     10.53 o 
  -6  15   4       99.24       61.75     10.75 o 
  -5  15   4      166.68      172.68     10.40 o 
  -4  15   4       37.11       37.50      6.33 o 
  -3  15   4      540.50      534.71     13.92 o 
  -2  15   4      204.10      208.63      9.92 o 
  -1  15   4      831.13      815.97     18.45 o 
   0  15   4     2165.41     2113.38     27.24 o 
   1  15   4      936.99      899.56     18.71 o 
   2  15   4      128.07      134.58      6.60 o 
   3  15   4      129.30      164.61     12.92 o 
   4  15   4      492.70      512.03     28.27 o 
   5  15   4        4.13        8.84      8.84 o 
   6  15   4        7.05        7.75     10.36 o 
  -8  16   4      258.48      248.40     15.55 o 
  -7  16   4       15.33        4.98      7.95 o 
  -6  16   4        2.00       -0.84      6.79 o 
  -5  16   4      323.15      349.44     15.32 o 
  -4  16   4       53.14       51.21      9.73 o 
  -3  16   4     1075.48     1034.05     19.41 o 
  -2  16   4     2137.99     2051.13     26.58 o 
  -1  16   4        4.97        2.69      5.29 o 
   0  16   4        5.90       13.54      5.78 o 
   1  16   4      127.95      129.22      8.16 o 
   2  16   4     1321.96     1323.29     36.70 o 
   3  16   4      293.43      288.45     11.07 o 
   4  16   4      270.63      236.00     17.43 o 
   5  16   4      110.72      130.24     16.76 o 
   6  16   4        8.18       10.03     10.13 o 
  -8  17   4        2.99        8.73     11.23 o 
  -7  17   4       56.91       38.39     12.03 o 
  -6  17   4       79.77       66.06      9.33 o 
  -5  17   4      199.40      203.65     11.40 o 
  -4  17   4      167.32      201.56     10.15 o 
  -3  17   4        5.64       11.11      4.58 o 
  -2  17   4       93.15       77.98      8.33 o 
  -1  17   4      388.88      416.64     16.53 o 
   0  17   4      724.90      747.09     31.78 o 
   1  17   4      233.61      233.66     12.42 o 
   2  17   4      220.82      202.93     10.55 o 
   3  17   4        7.85       16.30      7.31 o 
   4  17   4       69.01       88.24     10.18 o 
   5  17   4        1.25        6.42      8.91 o 
  -8  18   4       12.58        0.33     13.77 o 
  -7  18   4       12.61       14.71      8.62 o 
  -6  18   4      126.29      138.82     11.37 o 
  -5  18   4        0.46       -1.22      6.37 o 
  -4  18   4       99.79       95.16     12.54 o 
  -3  18   4       53.25       43.29      6.86 o 
  -2  18   4      361.87      342.13     13.56 o 
  -1  18   4      327.41      323.21     13.68 o 
   0  18   4      289.74      299.29     13.47 o 
   1  18   4      565.99      535.21     17.13 o 
   2  18   4      606.76      553.52     17.09 o 
   3  18   4      215.30      239.78     15.19 o 
   4  18   4      728.06      739.66     20.45 o 
   5  18   4      427.50      427.86     23.43 o 
  -7  19   4       90.54       93.32     11.41 o 
  -6  19   4      244.82      249.62     15.98 o 
  -5  19   4      697.03      694.86     18.24 o 
  -4  19   4      686.49      763.36     19.32 o 
  -3  19   4      710.09      808.40     20.29 o 
  -2  19   4      199.48      228.56     12.17 o 
  -1  19   4      267.80      257.26     13.02 o 
   0  19   4     1335.40     1330.77     27.51 o 
   1  19   4     1594.46     1566.81     34.98 o 
   2  19   4     1000.30      905.15     26.60 o 
   3  19   4      531.73      474.00     26.18 o 
   4  19   4      241.25      224.87     20.37 o 
   5  19   4      113.04      112.05     11.81 o 
  -7  20   4     1278.87     1416.11     34.73 o 
  -6  20   4     1029.97     1064.49     24.41 o 
  -5  20   4     1469.05     1478.13     29.94 o 
  -4  20   4     2118.60     2058.26     29.11 o 
  -3  20   4     2829.58     2939.72     42.28 o 
  -2  20   4     1840.71     1838.20     37.69 o 
  -1  20   4     1151.25     1183.72     25.57 o 
   0  20   4       79.93       92.97      9.93 o 
   1  20   4      165.26      142.20     15.56 o 
   2  20   4       14.15       14.49     11.59 o 
   3  20   4       25.26       14.11     12.37 o 
   4  20   4        1.43        1.14     17.46 o 
   5  20   4      239.24      291.05     38.48 o 
  -7  21   4       90.65      101.84     15.46 o 
  -6  21   4      218.79      234.74     16.72 o 
  -5  21   4       85.91      105.98      9.60 o 
  -4  21   4      176.85      188.11     14.94 o 
  -3  21   4      514.38      553.85     23.31 o 
  -2  21   4      452.23      451.16     16.77 o 
  -1  21   4      266.83      273.03     18.15 o 
   0  21   4      239.78      241.18     15.65 o 
   1  21   4      587.43      531.92     21.29 o 
   2  21   4      419.19      417.81     20.62 o 
   3  21   4      359.19      291.00     23.47 o 
   4  21   4      120.62      113.43     20.61 o 
  -6  22   4       75.45       68.63     11.31 o 
  -5  22   4      116.13      142.12     17.79 o 
  -4  22   4       17.90       12.81      9.48 o 
  -3  22   4       32.38       33.92     10.18 o 
  -2  22   4      405.33      357.29     18.23 o 
  -1  22   4      208.86      225.69     15.67 o 
   0  22   4      173.24      169.60     14.80 o 
   1  22   4      124.92      100.61     23.46 o 
   2  22   4      263.23      295.73     37.26 o 
   3  22   4      246.13      277.73     23.44 o 
   4  22   4      276.06      317.54     38.93 o 
  -5  23   4       87.09       94.53     31.12 o 
  -4  23   4       55.47       78.77     12.25 o 
  -3  23   4        3.64       -2.08      9.13 o 
  -2  23   4      253.43      236.44     16.37 o 
  -1  23   4      140.64      144.88     14.09 o 
   0  23   4      100.98      113.18     13.73 o 
   1  23   4      204.34      210.07     16.95 o 
   2  23   4      329.45      321.67     24.07 o 
   3  23   4      392.51      389.87     33.20 o 
  -5  24   4        1.90       -7.51     18.06 o 
  -4  24   4        0.33       -8.93      8.93 o 
  -3  24   4       14.44       21.10     10.41 o 
  -2  24   4      439.46      400.63     19.94 o 
  -1  24   4      308.08      299.89     21.56 o 
   0  24   4      169.09      179.01     16.13 o 
   1  24   4       89.46       79.41     13.77 o 
   2  24   4      133.47      105.67     18.38 o 
   3  24   4      323.95      376.36     40.53 o 
  -4  25   4      200.57      179.94     20.33 o 
  -3  25   4      660.35      732.55     26.33 o 
  -2  25   4      550.80      548.11     23.40 o 
  -1  25   4      581.94      605.68     24.60 o 
   0  25   4     1209.79     1182.83     33.34 o 
   1  25   4      986.99     1011.37     31.85 o 
   2  25   4      431.91      404.29     39.01 o 
  -3  26   4      247.73      286.20     23.74 o 
  -2  26   4      236.68      270.95     18.73 o 
  -1  26   4      339.79      318.95     21.53 o 
   0  26   4      120.19      112.65     24.07 o 
   1  26   4       19.86        7.43     15.33 o 
  -2  27   4      609.07      666.09     32.77 o 
  -1  27   4      701.18      698.07     33.92 o 
   0  27   4      534.88      466.51     34.34 o 
 -10   1   5      514.81      512.81     30.11 o 
  -9   1   5      631.64      539.03     28.60 o 
  -8   1   5       29.87       47.36      9.72 o 
  -7   1   5      187.70      205.38     12.84 o 
  -6   1   5       20.72       24.10      5.38 o 
  -5   1   5      135.04      121.67      6.09 o 
  -4   1   5      154.44      159.35      5.42 o 
  -3   1   5      111.50      120.21      3.83 o 
  -2   1   5      109.37      150.81      4.39 o 
  -1   1   5     1224.30     1483.63     15.74 o 
   0   1   5        0.34        5.69      2.47 o 
   1   1   5     3564.11     3649.62     31.72 o 
   2   1   5      643.17      648.63     14.79 o 
   3   1   5      195.98      178.69      9.48 o 
   4   1   5      179.52      185.21     12.37 o 
   5   1   5      215.28      226.12     19.00 o 
   6   1   5       22.93       35.86     14.35 o 
   7   1   5      211.42      167.25     25.42 o 
 -10   2   5      185.80      174.49     34.38 o 
  -9   2   5      619.48      591.06     40.45 o 
  -8   2   5      877.69      897.20     27.19 o 
  -7   2   5      727.92      729.04     21.22 o 
  -6   2   5     1961.60     1956.06     27.83 o 
  -5   2   5      548.25      529.34     11.13 o 
  -4   2   5     2089.42     2114.23     22.81 o 
  -3   2   5     4834.63     4822.03     38.06 o 
  -2   2   5     5815.72     6150.83     47.55 o 
  -1   2   5     2624.96     2700.01     24.40 o 
   0   2   5     1471.71     1448.19     20.49 o 
   1   2   5     1522.29     1602.84     17.55 o 
   2   2   5      139.35      150.20      8.17 o 
   3   2   5        3.77       10.02      5.94 o 
   4   2   5      933.44      962.95     21.08 o 
   5   2   5       42.93       39.42     15.18 o 
   6   2   5      485.02      463.63     27.48 o 
   7   2   5      223.06      236.00     24.31 o 
 -10   3   5        2.69      -12.34     12.34 o 
  -9   3   5        3.99        9.36     12.16 o 
  -8   3   5      233.24      220.09     21.66 o 
  -7   3   5        7.78        2.10      8.83 o 
  -6   3   5      683.22      687.77     18.75 o 
  -5   3   5     5614.47     5785.18     52.24 o 
  -4   3   5     5290.26     5404.17     47.30 o 
  -3   3   5     8193.07     8321.60     68.82 o 
  -2   3   5     5819.88     5659.75     44.46 o 
  -1   3   5     5693.15     5230.80     41.23 o 
   0   3   5     5363.54     5014.99     37.97 o 
   1   3   5    14073.90    14106.27    112.07 o 
   2   3   5    15489.26    15518.47    139.75 o 
   3   3   5     3257.15     3254.31     46.03 o 
   4   3   5     2333.13     2455.81     36.02 o 
   5   3   5     1964.38     2021.01     49.60 o 
   6   3   5     1850.74     1974.28     52.57 o 
   7   3   5      788.83      856.39     52.82 o 
 -10   4   5      244.59      253.84     25.65 o 
  -9   4   5      359.15      341.60     18.97 o 
  -8   4   5      499.41      535.23     20.88 o 
  -7   4   5      576.86      555.10     35.89 o 
  -6   4   5     2957.32     2971.13     38.79 o 
  -5   4   5     5099.10     4985.99     53.52 o 
  -4   4   5     1080.06      997.00     17.23 o 
  -3   4   5     2351.93     2314.71     25.03 o 
  -2   4   5     3503.75     3448.16     29.73 o 
  -1   4   5     1003.30      862.02     14.89 o 
   0   4   5       29.69       19.91      2.76 o 
   1   4   5       72.73       73.81      5.40 o 
   2   4   5       26.70       31.99      5.06 o 
   3   4   5       12.81       15.83      5.61 o 
   4   4   5      193.06      173.46     11.69 o 
   5   4   5        1.66       -0.24      8.30 o 
   6   4   5       58.48       48.78     11.82 o 
   7   4   5       49.22       58.89     22.24 o 
 -10   5   5      120.54      139.19     20.46 o 
  -9   5   5      288.62      289.82     18.31 o 
  -8   5   5      495.33      490.79     22.40 o 
  -7   5   5      280.43      266.13     14.34 o 
  -6   5   5     1150.14     1191.14     22.48 o 
  -5   5   5      850.61      875.21     20.79 o 
  -4   5   5     1107.87     1150.96     20.66 o 
  -3   5   5        0.67        2.39      4.10 o 
  -2   5   5      194.76      186.42      7.63 o 
  -1   5   5     1482.91     1530.38     15.89 o 
   0   5   5      453.93      461.77     11.22 o 
   1   5   5       92.56      108.36      5.26 o 
   2   5   5       20.21       17.30      4.56 o 
   3   5   5      137.05      134.67      9.03 o 
   4   5   5      115.64      125.92      9.74 o 
   5   5   5       15.18       10.50      8.86 o 
   6   5   5       52.28       51.06     14.91 o 
   7   5   5       21.09        8.35     19.88 o 
 -10   6   5        0.14        2.48     14.38 o 
  -9   6   5        7.76        8.03      9.70 o 
  -8   6   5      113.45      109.25     12.46 o 
  -7   6   5      720.27      738.96     23.16 o 
  -6   6   5        7.66       12.91      5.64 o 
  -5   6   5        1.04       -0.77      4.39 o 
  -4   6   5     1779.65     1895.89     26.20 o 
  -3   6   5      439.82      467.32     10.08 o 
  -2   6   5      177.50      199.36      6.49 o 
  -1   6   5       80.26       72.54      3.33 o 
   0   6   5      246.51      261.79      6.06 o 
   1   6   5      139.59      156.72      8.60 o 
   2   6   5        2.91        2.40      4.05 o 
   3   6   5       12.06       14.17      5.53 o 
   4   6   5       10.59        9.48      6.29 o 
   5   6   5      110.53      109.32     12.61 o 
   6   6   5        0.27       -8.77      9.26 o 
   7   6   5       79.82       62.46     24.44 o 
 -10   7   5      225.85      243.76     19.04 o 
  -9   7   5      285.47      257.41     17.83 o 
  -8   7   5      354.86      363.41     18.25 o 
  -7   7   5     1316.63     1340.53     38.15 o 
  -6   7   5     2292.77     2252.81     42.63 o 
  -5   7   5      732.19      652.30     19.98 o 
  -4   7   5     2023.28     1979.20     27.59 o 
  -3   7   5     2804.75     2940.96     28.24 o 
  -2   7   5     2535.61     2535.66     24.62 o 
  -1   7   5      326.77      302.51      6.84 o 
   0   7   5      142.73      139.01      5.01 o 
   1   7   5      533.39      517.27     13.34 o 
   2   7   5       10.46       14.92      4.14 o 
   3   7   5       37.19       41.31      5.91 o 
   4   7   5       51.87       50.87     10.13 o 
   5   7   5        2.42       -1.46      8.12 o 
   6   7   5        2.91        6.36     11.12 o 
 -10   8   5      343.01      371.18     22.33 o 
  -9   8   5      219.45      277.15     18.46 o 
  -8   8   5      510.58      513.69     18.57 o 
  -7   8   5     1789.62     1694.45     29.93 o 
  -6   8   5      897.30      899.74     29.87 o 
  -5   8   5     1994.04     2015.62     38.50 o 
  -4   8   5     1762.09     1771.13     22.87 o 
  -3   8   5     2378.38     2416.48     24.83 o 
  -2   8   5      111.40       94.08      5.64 o 
  -1   8   5       33.05       39.40      3.90 o 
   0   8   5      184.05      166.66      5.52 o 
   1   8   5       63.91       63.01      4.53 o 
   2   8   5      129.36      127.77      8.22 o 
   3   8   5       60.36       58.94      6.35 o 
   4   8   5       79.74       83.22      7.84 o 
   5   8   5        1.76       -6.65      6.86 o 
   6   8   5        9.76       26.84     11.16 o 
  -9   9   5       26.00       11.15     11.03 o 
  -8   9   5       67.40       59.94     10.17 o 
  -7   9   5      100.01      109.80     10.08 o 
  -6   9   5      505.72      552.25     16.22 o 
  -5   9   5     1395.76     1283.60     22.80 o 
  -4   9   5     1859.96     1779.67     23.10 o 
  -3   9   5     6118.99     6198.90     62.09 o 
  -2   9   5     5846.31     5792.15     59.44 o 
  -1   9   5    14973.87    14733.34    118.34 o 
   0   9   5     6917.46     6627.76     54.97 o 
   1   9   5    10592.33    10313.86    110.63 o 
   2   9   5     8094.56     8102.77     61.25 o 
   3   9   5     2800.86     2753.72     33.43 o 
   4   9   5     1618.72     1678.19     37.15 o 
   5   9   5      914.67      936.77     22.59 o 
   6   9   5      721.77      711.23     21.39 o 
  -9  10   5      661.08      704.58     25.53 o 
  -8  10   5     1035.33     1028.98     25.42 o 
  -7  10   5      818.19      816.09     31.99 o 
  -6  10   5     1216.06     1229.42     24.03 o 
  -5  10   5     1264.24     1308.30     23.24 o 
  -4  10   5     2887.10     3019.18     33.26 o 
  -3  10   5     3984.62     3985.86     39.64 o 
  -2  10   5     6211.01     6267.70     63.91 o 
  -1  10   5     1361.47     1220.88     21.25 o 
   0  10   5       43.50       41.23      3.93 o 
   1  10   5      852.72      835.91     12.61 o 
   2  10   5      243.47      235.03      7.75 o 
   3  10   5      446.18      421.92     18.37 o 
   4  10   5        3.58        5.02      5.65 o 
   5  10   5      557.59      603.42     18.14 o 
   6  10   5      471.91      484.55     25.83 o 
  -9  11   5      821.31      863.64     27.76 o 
  -8  11   5      883.68      864.58     23.61 o 
  -7  11   5     1017.46     1006.80     23.63 o 
  -6  11   5      316.27      331.99     13.59 o 
  -5  11   5      137.31      128.41     10.61 o 
  -4  11   5        2.39        3.50      4.10 o 
  -3  11   5        9.38       -1.78      3.72 o 
  -2  11   5      188.94      202.06     14.09 o 
  -1  11   5      688.06      740.06     18.17 o 
   0  11   5        1.59       -0.76      2.66 o 
   1  11   5      650.43      635.35     10.81 o 
   2  11   5      246.91      238.47      9.48 o 
   3  11   5       38.78       42.48      5.97 o 
   4  11   5      221.48      229.27     10.24 o 
   5  11   5       42.17       44.72      8.38 o 
   6  11   5       82.54       87.20      9.93 o 
  -9  12   5       39.94       27.95     10.44 o 
  -8  12   5      207.68      207.10     13.98 o 
  -7  12   5       10.37       14.52      7.58 o 
  -6  12   5       42.07       43.68      9.90 o 
  -5  12   5       98.39       83.30      8.11 o 
  -4  12   5     1151.02     1081.65     18.03 o 
  -3  12   5      361.55      347.61     22.25 o 
  -2  12   5        1.90        0.94      3.96 o 
  -1  12   5     1118.12     1016.44     19.61 o 
   0  12   5      638.21      606.72     18.17 o 
   1  12   5       36.68       27.18      4.15 o 
   2  12   5      117.37      115.17      9.16 o 
   3  12   5       75.85       64.79      6.36 o 
   4  12   5       33.83       43.02      6.50 o 
   5  12   5       31.58       29.23      6.77 o 
   6  12   5        7.80        7.06     16.10 o 
  -9  13   5      128.58      122.48     13.82 o 
  -8  13   5        2.42       -4.98      8.02 o 
  -7  13   5       29.53       43.05      9.14 o 
  -6  13   5       45.06       45.65      7.94 o 
  -5  13   5      502.18      525.65     21.10 o 
  -4  13   5     1141.83     1185.21     19.30 o 
  -3  13   5      763.69      770.32     18.02 o 
  -2  13   5      335.96      339.37     11.28 o 
  -1  13   5      145.60      159.02      8.84 o 
   0  13   5     2837.76     2783.71     34.33 o 
   1  13   5     1082.57     1052.54     14.86 o 
   2  13   5      791.74      771.23     13.48 o 
   3  13   5     1135.18     1030.83     18.07 o 
   4  13   5      153.06      142.26     12.33 o 
   5  13   5       59.20       54.11     12.65 o 
   6  13   5      141.45      152.06     16.24 o 
  -9  14   5       45.04       42.82     11.67 o 
  -8  14   5        7.86       20.62      9.64 o 
  -7  14   5      223.25      198.66     13.27 o 
  -6  14   5      426.42      432.78     18.29 o 
  -5  14   5      588.70      608.29     16.71 o 
  -4  14   5      763.19      791.64     22.76 o 
  -3  14   5      310.23      305.19     11.54 o 
  -2  14   5      248.29      244.68      9.43 o 
  -1  14   5      658.59      646.81     13.76 o 
   0  14   5     1539.68     1475.88     35.87 o 
   1  14   5      213.17      204.86      7.72 o 
   2  14   5      432.17      399.70     12.12 o 
   3  14   5      381.86      361.84     18.24 o 
   4  14   5      105.01      113.68     18.71 o 
   5  14   5        3.83       11.79      9.60 o 
  -8  15   5       36.72       31.01      9.66 o 
  -7  15   5      153.94      169.54     12.49 o 
  -6  15   5      591.34      627.09     27.63 o 
  -5  15   5     1010.48      990.76     21.56 o 
  -4  15   5     1401.98     1402.61     28.58 o 
  -3  15   5     1633.37     1712.84     38.35 o 
  -2  15   5     1540.04     1554.64     24.93 o 
  -1  15   5      892.19      917.64     21.39 o 
   0  15   5     2851.23     2870.90     66.40 o 
   1  15   5     1539.48     1490.45     52.82 o 
   2  15   5     1938.67     1913.88     26.55 o 
   3  15   5     2254.26     2231.88     47.53 o 
   4  15   5     2292.41     2294.50     50.52 o 
   5  15   5     1387.65     1399.61     34.06 o 
  -8  16   5     1212.29     1213.36     29.00 o 
  -7  16   5     1099.08     1115.86     26.01 o 
  -6  16   5     2445.07     2338.83     36.87 o 
  -5  16   5     1325.97     1317.56     25.30 o 
  -4  16   5     1378.09     1438.30     29.09 o 
  -3  16   5     1423.16     1408.46     24.39 o 
  -2  16   5      531.42      542.63     14.73 o 
  -1  16   5      895.56      890.25     20.86 o 
   0  16   5      205.01      214.34     11.85 o 
   1  16   5        1.36        2.55      6.19 o 
   2  16   5      102.54       95.16     11.81 o 
   3  16   5      107.08      112.45     24.05 o 
   4  16   5      314.74      262.99     17.64 o 
   5  16   5      212.57      212.40     18.94 o 
  -8  17   5       61.00       73.26     19.30 o 
  -7  17   5        2.94        7.08      8.26 o 
  -6  17   5      169.90      144.06     11.31 o 
  -5  17   5      223.68      197.57     16.88 o 
  -4  17   5      484.07      517.99     17.66 o 
  -3  17   5        0.83        3.67      4.90 o 
  -2  17   5      414.73      389.52     17.37 o 
  -1  17   5      149.84      133.58     10.20 o 
   0  17   5      210.46      193.80     11.91 o 
   1  17   5      132.60      128.39     10.90 o 
   2  17   5       95.33      121.91     13.32 o 
   3  17   5       74.79       62.73      7.96 o 
   4  17   5       13.11       15.87      9.78 o 
   5  17   5        4.81        8.21     11.25 o 
  -8  18   5      193.46      184.63     16.93 o 
  -7  18   5      203.21      185.46     13.52 o 
  -6  18   5      414.74      394.92     18.17 o 
  -5  18   5      700.20      720.68     26.28 o 
  -4  18   5     1421.98     1466.85     29.66 o 
  -3  18   5      575.95      574.08     13.87 o 
  -2  18   5      302.51      323.97     14.04 o 
  -1  18   5      125.75      115.95     10.21 o 
   0  18   5       40.65       50.86      8.31 o 
   1  18   5       18.97       15.22      8.74 o 
   2  18   5        9.36       11.87      9.78 o 
   3  18   5        1.92       -8.36     12.24 o 
   4  18   5       39.65       28.75      9.65 o 
  -7  19   5       12.67       14.02      9.09 o 
  -6  19   5      103.64      129.96     15.44 o 
  -5  19   5      141.20      175.00     12.76 o 
  -4  19   5      588.39      574.34     17.84 o 
  -3  19   5      353.77      375.03     10.03 o 
  -2  19   5       79.17       74.32      9.44 o 
  -1  19   5      494.07      485.96     20.88 o 
   0  19   5      180.44      212.92     14.88 o 
   1  19   5      230.72      255.70     16.86 o 
   2  19   5       27.82       19.06     10.58 o 
   3  19   5      205.96      179.82     20.20 o 
   4  19   5      126.75      112.17     28.08 o 
  -7  20   5       12.09       21.47     13.33 o 
  -6  20   5       59.23       65.47     10.86 o 
  -5  20   5       61.45       52.55      9.52 o 
  -4  20   5       49.15       39.24      6.64 o 
  -3  20   5      365.62      345.27     32.78 o 
  -2  20   5       31.89       27.09      8.20 o 
  -1  20   5        1.14        2.00      8.08 o 
   0  20   5      125.67      105.02     13.81 o 
   1  20   5      271.44      250.17     31.85 o 
   2  20   5      432.29      394.82     20.67 o 
   3  20   5      132.60      105.28     17.20 o 
   4  20   5       40.34       26.41     22.77 o 
  -7  21   5       54.01       53.52     13.79 o 
  -6  21   5      116.56      115.32     12.23 o 
  -5  21   5      215.88      201.00     20.72 o 
  -4  21   5      504.67      469.45     31.86 o 
  -3  21   5      995.34     1032.97     28.95 o 
  -2  21   5     1216.05     1275.46     31.81 o 
  -1  21   5     2010.98     2013.47     41.01 o 
   0  21   5     2339.04     2368.91     45.93 o 
   1  21   5     1347.92     1324.10     34.27 o 
   2  21   5      619.25      591.12     24.55 o 
   3  21   5      792.60      755.93     57.94 o 
  -6  22   5      438.12      433.73     18.33 o 
  -5  22   5      680.71      725.09     26.33 o 
  -4  22   5      815.85      871.31     43.36 o 
  -3  22   5      140.56      152.37     14.62 o 
  -2  22   5      362.50      377.01     19.49 o 
  -1  22   5     1050.65     1067.30     39.26 o 
   0  22   5      469.07      495.93     33.17 o 
   1  22   5      131.63      143.69     15.35 o 
   2  22   5        0.71        0.06      9.92 o 
   3  22   5        0.34       -7.74     20.49 o 
  -6  23   5      177.23      219.33     30.81 o 
  -5  23   5      147.92      161.91     16.49 o 
  -4  23   5        2.14       -1.24     10.28 o 
  -3  23   5       18.49       25.40     11.04 o 
  -2  23   5       11.32       16.90     10.47 o 
  -1  23   5      278.86      298.93     25.85 o 
   0  23   5       53.02       61.68     12.74 o 
   1  23   5      191.08      199.40     16.94 o 
   2  23   5      186.46      173.73     21.43 o 
  -5  24   5      336.12      332.46     25.20 o 
  -4  24   5      261.05      289.08     19.22 o 
  -3  24   5      288.66      311.58     19.60 o 
  -2  24   5      375.98      357.14     20.47 o 
  -1  24   5      175.06      148.57     15.69 o 
   0  24   5       12.19        1.89      9.75 o 
   1  24   5      112.42       98.56     15.05 o 
   2  24   5       52.46       36.66     22.62 o 
  -4  25   5      117.24      153.04     37.61 o 
  -3  25   5      176.19      172.79     16.97 o 
  -2  25   5      304.42      321.52     20.42 o 
  -1  25   5      302.59      304.07     20.28 o 
   0  25   5      632.33      670.11     27.79 o 
   1  25   5      234.74      196.17     22.82 o 
  -3  26   5        0.59       15.15     15.21 o 
  -2  26   5       11.85       -3.29     13.92 o 
  -1  26   5       87.65       88.09     20.45 o 
   0  26   5      126.43      116.81     20.22 o 
 -10   0   6      178.53      157.33     30.43 o 
  -9   0   6      761.00      781.55     47.59 o 
  -8   0   6      992.57      963.17     47.43 o 
  -7   0   6      732.10      741.41     38.78 o 
  -6   0   6     6715.16     6678.35    140.40 o 
  -5   0   6    11076.23    10849.78    201.65 o 
  -4   0   6    13717.28    13932.84    253.98 o 
  -3   0   6    19469.38    19397.87    196.16 o 
  -2   0   6    13239.53    12826.17    113.21 o 
  -1   0   6    13349.71    12929.88    382.81 o 
   0   0   6     7913.57     7783.58     84.36 o 
   1   0   6    10184.68    10179.79    107.89 o 
   2   0   6     3737.22     3841.14     95.47 o 
   3   0   6     1995.64     1991.76     65.80 o 
   4   0   6      642.89      694.88     39.92 o 
   5   0   6      257.77      214.32     28.69 o 
   6   0   6        7.19       24.97     21.78 o 
 -10   1   6       38.52       64.02     17.42 o 
  -9   1   6      229.51      242.66     21.40 o 
  -8   1   6       32.97       43.74     18.44 o 
  -7   1   6      421.92      422.53     53.09 o 
  -6   1   6       11.95       24.83      9.30 o 
  -5   1   6      173.73      175.91     13.43 o 
  -4   1   6       24.98       30.95      6.23 o 
  -3   1   6      145.81      168.09      5.37 o 
  -2   1   6        6.01        5.87      2.51 o 
  -1   1   6       46.48       42.42      4.22 o 
   0   1   6      509.03      475.95      9.30 o 
   1   1   6      606.70      601.88     14.17 o 
   2   1   6      780.58      824.01     40.57 o 
   3   1   6       18.28       25.56     10.10 o 
   4   1   6      110.93      127.93     12.60 o 
   5   1   6      445.38      432.51     27.47 o 
   6   1   6      284.35      359.97     26.30 o 
 -10   2   6        0.52        3.20     13.74 o 
  -9   2   6       32.07       35.88     13.68 o 
  -8   2   6        2.71       -3.41     10.87 o 
  -7   2   6      157.85      132.60     15.00 o 
  -6   2   6        0.14        0.47      7.42 o 
  -5   2   6       31.33       38.83      5.42 o 
  -4   2   6      446.93      486.25     11.61 o 
  -3   2   6      346.69      354.53      7.87 o 
  -2   2   6       44.90       71.87      4.50 o 
  -1   2   6       87.97       85.24      4.17 o 
   0   2   6        3.29        8.18      3.39 o 
   1   2   6      244.22      279.14     12.00 o 
   2   2   6      559.22      598.99     15.42 o 
   3   2   6      362.62      328.04     26.75 o 
   4   2   6      552.73      561.43     29.48 o 
   5   2   6      349.79      345.87     23.42 o 
   6   2   6      305.48      292.90     24.41 o 
 -10   3   6        1.22        3.31     14.72 o 
  -9   3   6       18.47       17.76     12.59 o 
  -8   3   6        1.11       -1.17     12.33 o 
  -7   3   6      334.27      312.79     19.61 o 
  -6   3   6       93.62      121.31     13.45 o 
  -5   3   6        3.08        0.80      4.38 o 
  -4   3   6       19.53       15.41      3.98 o 
  -3   3   6      434.80      443.47      9.66 o 
  -2   3   6      341.09      376.97      7.99 o 
  -1   3   6      151.32      163.53      5.31 o 
   0   3   6      437.94      487.15      9.84 o 
   1   3   6      217.61      237.23      9.98 o 
   2   3   6      165.30      138.46     12.49 o 
   3   3   6       89.14       87.46      8.56 o 
   4   3   6       82.86       92.64     14.11 o 
   5   3   6       49.20       40.68     11.19 o 
   6   3   6        1.94       18.11     14.24 o 
 -10   4   6        1.84      -13.77     14.08 o 
  -9   4   6      161.84      154.72     19.35 o 
  -8   4   6      220.26      219.07     19.40 o 
  -7   4   6       55.41       60.92     12.09 o 
  -6   4   6       50.22       55.59      6.98 o 
  -5   4   6      237.35      249.54     10.03 o 
  -4   4   6        0.90       -0.64      3.55 o 
  -3   4   6       24.80       35.30      4.09 o 
  -2   4   6     1027.00     1014.51     13.45 o 
  -1   4   6       37.83       39.92      3.43 o 
   0   4   6      114.35      109.97      6.22 o 
   1   4   6      553.78      536.91     12.20 o 
   2   4   6     1272.04     1213.72     22.22 o 
   3   4   6      529.86      564.17     16.24 o 
   4   4   6      163.28      179.55     26.35 o 
   5   4   6        2.02       -5.52     10.37 o 
   6   4   6      115.78      118.65     41.29 o 
 -10   5   6      326.71      282.33     25.09 o 
  -9   5   6      655.24      617.59     59.12 o 
  -8   5   6      151.05      161.54     18.06 o 
  -7   5   6       79.43       68.15      9.97 o 
  -6   5   6       20.28       14.53      6.40 o 
  -5   5   6      112.90      114.48      7.70 o 
  -4   5   6      286.19      284.35      9.82 o 
  -3   5   6      225.36      246.23     11.18 o 
  -2   5   6     1090.63     1120.62     14.38 o 
  -1   5   6     3681.18     3834.54     34.77 o 
   0   5   6     1113.25     1136.46     15.99 o 
   1   5   6      219.33      224.75     11.32 o 
   2   5   6     1325.62     1321.57     20.94 o 
   3   5   6     3080.94     3053.47     45.08 o 
   4   5   6     2648.24     2720.44     40.37 o 
   5   5   6      935.43     1022.67     65.80 o 
   6   5   6      216.60      215.59     18.32 o 
 -10   6   6      450.60      411.41     40.91 o 
  -9   6   6     1490.00     1560.56     46.47 o 
  -8   6   6     1988.28     1956.81     49.47 o 
  -7   6   6     4339.97     4362.90     53.94 o 
  -6   6   6     5744.96     5626.61     62.03 o 
  -5   6   6     6343.17     6361.76     65.87 o 
  -4   6   6     5247.55     5253.30     49.72 o 
  -3   6   6     5438.60     5288.90     48.61 o 
  -2   6   6    11721.30    11709.39     86.08 o 
  -1   6   6     3427.44     3234.39     30.92 o 
   0   6   6     6152.93     5923.32     54.38 o 
   1   6   6     4917.82     4932.96     49.29 o 
   2   6   6     1924.95     1918.41     24.05 o 
   3   6   6     1287.86     1262.10     24.56 o 
   4   6   6      465.97      474.40     16.81 o 
   5   6   6      173.54      166.53     18.46 o 
   6   6   6       41.01       51.58     15.61 o 
 -10   7   6      317.45      263.41     25.22 o 
  -9   7   6      357.46      365.68     25.96 o 
  -8   7   6      498.89      457.15     19.78 o 
  -7   7   6      592.34      578.40     17.79 o 
  -6   7   6      462.18      477.55     18.18 o 
  -5   7   6        5.71        0.19      4.75 o 
  -4   7   6      283.12      322.55      9.82 o 
  -3   7   6        0.91       -2.67      3.21 o 
  -2   7   6      370.99      351.06     10.98 o 
  -1   7   6     2683.07     2646.88     26.94 o 
   0   7   6     1511.26     1565.18     19.78 o 
   1   7   6     6349.43     6423.18     55.16 o 
   2   7   6     3038.40     2996.37     32.25 o 
   3   7   6      181.24      178.63      9.95 o 
   4   7   6      849.31      901.45     22.32 o 
   5   7   6      678.89      693.76     24.92 o 
   6   7   6      661.23      690.91     32.87 o 
  -9   8   6       10.28       13.82     13.48 o 
  -8   8   6       20.04       12.42      8.30 o 
  -7   8   6       94.90       91.56      9.66 o 
  -6   8   6      259.64      249.65     11.80 o 
  -5   8   6      470.44      506.04     16.84 o 
  -4   8   6      283.80      275.58      9.71 o 
  -3   8   6        7.73       15.13      3.67 o 
  -2   8   6       10.03        0.31      3.99 o 
  -1   8   6      143.36      129.41      5.94 o 
   0   8   6      760.57      760.37     13.38 o 
   1   8   6     1385.84     1312.98     18.97 o 
   2   8   6      143.35      138.61      8.34 o 
   3   8   6       62.62       51.48      6.95 o 
   4   8   6       94.05       96.73      8.91 o 
   5   8   6      185.78      183.61     13.68 o 
   6   8   6       78.77       64.04     12.76 o 
  -9   9   6      131.66      134.42     19.77 o 
  -8   9   6        4.60       17.95      8.64 o 
  -7   9   6        9.78       10.78      7.11 o 
  -6   9   6        8.00        3.09      6.05 o 
  -5   9   6       43.04       46.04      6.45 o 
  -4   9   6       92.09       95.97      6.50 o 
  -3   9   6      343.74      381.56     14.26 o 
  -2   9   6      294.58      306.22     10.79 o 
  -1   9   6      941.52      939.47     14.16 o 
   0   9   6      589.62      587.92     13.53 o 
   1   9   6      195.34      174.41      7.87 o 
   2   9   6        6.82        8.95      5.03 o 
   3   9   6      675.97      697.56     18.60 o 
   4   9   6      209.66      189.77     11.84 o 
   5   9   6        5.84       -1.10      7.72 o 
   6   9   6       16.55       22.97      9.69 o 
  -9  10   6        4.24        1.34      9.34 o 
  -8  10   6      175.95      192.81     13.40 o 
  -7  10   6      172.49      149.68     11.85 o 
  -6  10   6      636.45      592.79     17.01 o 
  -5  10   6      293.50      276.24     11.84 o 
  -4  10   6     1522.36     1561.26     22.27 o 
  -3  10   6     1876.37     1858.71     27.85 o 
  -2  10   6      805.99      802.36     17.15 o 
  -1  10   6     2910.48     2875.00     33.37 o 
   0  10   6        4.41        7.15      3.78 o 
   1  10   6       16.34       17.33      4.51 o 
   2  10   6        7.03        4.81      5.13 o 
   3  10   6       58.16       54.98      8.25 o 
   4  10   6       30.33       38.01      9.46 o 
   5  10   6      246.93      246.41     15.80 o 
  -9  11   6       49.81       35.11     10.68 o 
  -8  11   6       34.10       25.01      8.80 o 
  -7  11   6       94.31       80.23      9.80 o 
  -6  11   6      840.95      814.23     20.02 o 
  -5  11   6       59.60       53.35      7.29 o 
  -4  11   6        9.79        9.56      5.08 o 
  -3  11   6      189.39      201.42      9.76 o 
  -2  11   6      128.07      133.89      7.79 o 
  -1  11   6      838.29      821.49     16.26 o 
   0  11   6      156.84      158.66      8.39 o 
   1  11   6       57.98       50.96      5.39 o 
   2  11   6      819.64      809.36     16.87 o 
   3  11   6      279.21      294.56     18.01 o 
   4  11   6      200.11      210.17     20.51 o 
   5  11   6        2.69        9.92      9.12 o 
  -9  12   6      233.37      226.04     16.09 o 
  -8  12   6      773.60      789.72     23.14 o 
  -7  12   6     1564.92     1677.83     31.11 o 
  -6  12   6     2973.44     2936.91     41.26 o 
  -5  12   6     2179.84     2181.46     63.48 o 
  -4  12   6     2450.47     2438.23     40.63 o 
  -3  12   6     4483.75     4335.75     51.41 o 
  -2  12   6     5060.55     5097.69     51.33 o 
  -1  12   6     5081.06     5073.60     51.11 o 
   0  12   6     2368.99     2234.45     24.78 o 
   1  12   6     1357.41     1337.20     19.14 o 
   2  12   6      338.70      377.04     11.37 o 
   3  12   6      240.68      261.00     14.10 o 
   4  12   6      546.81      593.84     31.27 o 
   5  12   6      421.97      465.36     20.82 o 
  -9  13   6      414.09      391.01     26.28 o 
  -8  13   6      261.73      246.17     14.98 o 
  -7  13   6      452.88      455.68     17.31 o 
  -6  13   6        5.07        4.94      6.82 o 
  -5  13   6       46.36       41.25      7.34 o 
  -4  13   6       24.76       21.65      6.61 o 
  -3  13   6        0.91       -0.50      5.17 o 
  -2  13   6      343.03      365.26     11.54 o 
  -1  13   6      448.59      457.52     12.65 o 
   0  13   6      583.28      581.96     17.40 o 
   1  13   6      701.25      709.16     13.33 o 
   2  13   6     1052.05     1105.67     23.33 o 
   3  13   6      914.48      917.12     21.83 o 
   4  13   6      981.23      985.76     28.60 o 
   5  13   6     1163.03     1283.35     41.53 o 
  -9  14   6       14.09        0.73     12.01 o 
  -8  14   6        0.78        4.58      8.90 o 
  -7  14   6       92.48       75.62     10.33 o 
  -6  14   6      120.52      119.97     11.57 o 
  -5  14   6      128.94      131.79     16.23 o 
  -4  14   6      599.42      591.83     20.69 o 
  -3  14   6      519.57      513.59     15.05 o 
  -2  14   6       20.02       24.08      5.50 o 
  -1  14   6       24.96       29.31      6.02 o 
   0  14   6      738.79      677.27     15.34 o 
   1  14   6       17.14       14.29      4.10 o 
   2  14   6       38.37       37.31      5.66 o 
   3  14   6       22.57       28.82      6.19 o 
   4  14   6      423.65      389.79     22.19 o 
   5  14   6      122.34      131.94     18.23 o 
  -8  15   6       76.66       70.91     18.95 o 
  -7  15   6       74.47       69.62     10.32 o 
  -6  15   6      132.75      150.88     13.82 o 
  -5  15   6     1004.42      988.47     25.63 o 
  -4  15   6      122.45      130.93     11.08 o 
  -3  15   6        0.07       -3.86      4.69 o 
  -2  15   6        0.39        3.19      4.84 o 
  -1  15   6      193.45      182.57     11.84 o 
   0  15   6      379.75      358.65     18.43 o 
   1  15   6      263.52      253.40     11.24 o 
   2  15   6        4.75        0.64      5.64 o 
   3  15   6      462.63      445.04     21.24 o 
   4  15   6      153.41      150.43     17.65 o 
   5  15   6       29.09       26.34     21.25 o 
  -8  16   6       82.73       69.55     11.93 o 
  -7  16   6      390.08      426.46     31.89 o 
  -6  16   6      265.39      293.22     17.72 o 
  -5  16   6      101.11      111.04     15.04 o 
  -4  16   6      118.04      127.66     11.23 o 
  -3  16   6      487.31      461.15     13.66 o 
  -2  16   6       55.72       59.26      6.74 o 
  -1  16   6     1437.71     1336.06     25.03 o 
   0  16   6     2436.92     2342.78     29.61 o 
   1  16   6      805.30      767.35     24.81 o 
   2  16   6      243.39      244.38     10.24 o 
   3  16   6      248.14      255.32     16.51 o 
   4  16   6      238.62      241.25     18.29 o 
  -8  17   6        0.30        6.41      9.90 o 
  -7  17   6      134.74      153.71     14.55 o 
  -6  17   6        9.53       10.37      8.79 o 
  -5  17   6        0.04        1.31      9.83 o 
  -4  17   6        2.22       -5.41      6.97 o 
  -3  17   6       40.75       33.64      6.47 o 
  -2  17   6       16.98       17.25      5.54 o 
  -1  17   6        9.77        7.69      4.63 o 
   0  17   6        5.33       -4.11      8.16 o 
   1  17   6       16.07       19.25      9.57 o 
   2  17   6      166.14      172.65     15.72 o 
   3  17   6      247.29      271.99     15.03 o 
   4  17   6        6.39       17.16     12.94 o 
  -7  18   6     1396.90     1366.30     34.20 o 
  -6  18   6     1804.80     1883.30     45.47 o 
  -5  18   6     1609.86     1581.39     33.52 o 
  -4  18   6     2157.71     2178.17     38.62 o 
  -3  18   6     1952.62     1951.32     28.45 o 
  -2  18   6     2227.90     2292.32     39.73 o 
  -1  18   6     3927.81     3813.23     59.28 o 
   0  18   6     2696.44     2648.77     47.81 o 
   1  18   6     1348.06     1323.21     40.84 o 
   2  18   6      640.33      672.92     41.69 o 
   3  18   6      567.07      522.00     41.89 o 
   4  18   6      330.16      334.60     18.47 o 
  -7  19   6      197.97      169.93     15.57 o 
  -6  19   6      169.66      170.67     20.57 o 
  -5  19   6       25.26       34.42      9.40 o 
  -4  19   6      136.84      118.71     14.07 o 
  -3  19   6      318.24      323.83     14.45 o 
  -2  19   6      103.37      111.91     12.72 o 
  -1  19   6      252.17      290.18     17.47 o 
   0  19   6      669.24      658.10     24.14 o 
   1  19   6      995.92      977.62     29.80 o 
   2  19   6      632.06      639.24     25.16 o 
   3  19   6      469.24      476.93     33.17 o 
  -7  20   6       14.84       32.27     11.68 o 
  -6  20   6       13.23       12.66      9.53 o 
  -5  20   6       40.79       37.13      9.58 o 
  -4  20   6      327.06      298.39     14.89 o 
  -3  20   6      411.97      380.74     19.51 o 
  -2  20   6      243.33      256.26     16.99 o 
  -1  20   6       85.76       86.13     12.60 o 
   0  20   6        3.20       -3.11      9.27 o 
   1  20   6       61.74       82.34     12.87 o 
   2  20   6      105.90      103.23     14.72 o 
   3  20   6        9.75        8.27     21.48 o 
  -6  21   6        0.74       13.59      9.71 o 
  -5  21   6        7.91        3.85      8.05 o 
  -4  21   6        5.90        1.80      9.65 o 
  -3  21   6       13.29        5.84      9.72 o 
  -2  21   6        2.98        5.42      9.88 o 
  -1  21   6       66.37       74.56     16.41 o 
   0  21   6      163.21      165.80     16.21 o 
   1  21   6      333.90      329.94     20.55 o 
   2  21   6      203.01      201.27     18.44 o 
   3  21   6       92.36      104.58     28.16 o 
  -6  22   6      342.06      363.35     20.78 o 
  -5  22   6      541.45      541.84     28.73 o 
  -4  22   6     1008.12      983.59     30.23 o 
  -3  22   6      547.09      550.01     29.23 o 
  -2  22   6      436.83      418.14     21.33 o 
  -1  22   6      594.83      558.21     23.64 o 
   0  22   6      219.20      234.21     24.02 o 
   1  22   6       25.89       31.48     12.03 o 
   2  22   6        6.71       16.75     15.88 o 
  -5  23   6       92.20      104.45     21.94 o 
  -4  23   6        1.59        4.68     10.07 o 
  -3  23   6        2.28       -4.77     10.44 o 
  -2  23   6       82.49       91.22     14.39 o 
  -1  23   6       46.71       47.30     12.74 o 
   0  23   6        9.25        5.67     11.08 o 
   1  23   6       10.43        1.92     13.01 o 
  -4  24   6      507.36      526.49     24.54 o 
  -3  24   6      540.52      571.38     25.51 o 
  -2  24   6      664.12      751.24     28.33 o 
  -1  24   6      938.32      973.05     54.96 o 
   0  24   6      613.97      611.35     31.42 o 
   1  24   6      206.34      220.86     25.12 o 
  -3  25   6       42.77       40.75     17.08 o 
  -2  25   6        6.15      -10.39     14.54 o 
  -1  25   6       26.32        8.90     15.62 o 
   0  25   6      157.69      160.46     22.97 o 
 -10   1   7        2.34       18.38     15.81 o 
  -9   1   7       80.43       82.30     16.65 o 
  -8   1   7      314.14      312.83     21.66 o 
  -7   1   7      148.16      152.98     16.02 o 
  -6   1   7       45.66       45.95     11.99 o 
  -5   1   7       68.54       62.97      9.89 o 
  -4   1   7      721.84      792.87     23.13 o 
  -3   1   7     1582.68     1596.04     21.58 o 
  -2   1   7     1435.04     1607.34     21.98 o 
  -1   1   7     2418.20     2518.07     23.95 o 
   0   1   7      818.35      783.96     21.54 o 
   1   1   7      352.66      356.60     18.61 o 
   2   1   7     1679.94     1604.59     32.38 o 
   3   1   7     3228.41     3179.52     63.03 o 
   4   1   7      398.28      443.89     24.71 o 
   5   1   7      210.22      186.77     20.34 o 
 -10   2   7       10.63       14.26     14.97 o 
  -9   2   7       58.53       45.60     15.43 o 
  -8   2   7       77.44       80.50     15.67 o 
  -7   2   7     1758.83     1821.50     45.11 o 
  -6   2   7     1339.42     1275.66     50.32 o 
  -5   2   7      465.65      459.70     19.66 o 
  -4   2   7      361.50      389.02     14.53 o 
  -3   2   7     2257.75     2257.87     26.99 o 
  -2   2   7     3438.76     3477.56     36.12 o 
  -1   2   7     2338.07     2357.57     28.19 o 
   0   2   7     1205.07     1214.52     21.15 o 
   1   2   7     1222.50     1247.44     32.71 o 
   2   2   7      519.23      473.11     27.38 o 
   3   2   7      398.77      408.42     21.93 o 
   4   2   7      335.15      383.39     19.31 o 
   5   2   7      189.22      202.46     25.20 o 
 -10   3   7      855.75      889.64     37.69 o 
  -9   3   7     1484.13     1483.81     45.49 o 
  -8   3   7     1998.33     2078.12     73.47 o 
  -7   3   7     3804.50     3790.07     70.35 o 
  -6   3   7     1770.99     1752.08     47.55 o 
  -5   3   7     1289.75     1251.75     26.65 o 
  -4   3   7     6373.66     6420.77     66.85 o 
  -3   3   7     4167.34     4152.99     41.58 o 
  -2   3   7     2434.90     2483.30     28.39 o 
  -1   3   7     1424.44     1437.06     18.49 o 
   0   3   7     1135.17     1110.18     22.28 o 
   1   3   7        0.68        7.61      5.24 o 
   2   3   7       33.41       47.13     14.50 o 
   3   3   7       87.35      102.12     11.38 o 
   4   3   7       55.04       55.27     22.65 o 
   5   3   7      495.00      461.35     37.62 o 
 -10   4   7        6.05       20.60     16.06 o 
  -9   4   7      165.06      176.90     20.95 o 
  -8   4   7       90.48      110.12     21.33 o 
  -7   4   7       28.95       34.74     12.02 o 
  -6   4   7     2167.79     2109.31     46.22 o 
  -5   4   7     3172.31     3116.83     46.60 o 
  -4   4   7     5221.23     5225.92     64.93 o 
  -3   4   7     4066.98     3962.19     59.28 o 
  -2   4   7     4603.52     4445.82     55.94 o 
  -1   4   7     2519.38     2309.63     25.18 o 
   0   4   7     2631.50     2584.62     46.67 o 
   1   4   7     2721.13     2665.05     36.17 o 
   2   4   7      218.56      217.01     17.07 o 
   3   4   7      115.52      120.38     15.20 o 
   4   4   7       67.28      109.87     20.68 o 
   5   4   7       86.50       91.87     13.87 o 
 -10   5   7        4.69        8.54     14.31 o 
  -9   5   7        3.11        8.78     12.83 o 
  -8   5   7      121.97       91.61     20.68 o 
  -7   5   7        5.23       -6.57      9.71 o 
  -6   5   7      831.68      879.26     24.03 o 
  -5   5   7      331.70      296.41     15.93 o 
  -4   5   7      134.30      142.49     12.89 o 
  -3   5   7     1908.69     1887.78     23.49 o 
  -2   5   7     1066.42     1065.58     16.88 o 
  -1   5   7      634.56      704.39     12.70 o 
   0   5   7      228.47      259.16     11.70 o 
   1   5   7      107.33      109.73      8.58 o 
   2   5   7     1128.67     1095.50     34.96 o 
   3   5   7     1154.89     1263.57     38.08 o 
   4   5   7     1384.57     1409.96     59.96 o 
   5   5   7       94.25       97.14     24.67 o 
 -10   6   7       12.71       15.15     15.82 o 
  -9   6   7       86.62       83.82     17.06 o 
  -8   6   7      332.23      305.65     22.30 o 
  -7   6   7      624.63      678.40     50.74 o 
  -6   6   7      161.66      140.97     11.99 o 
  -5   6   7       94.27       84.76      9.45 o 
  -4   6   7        7.39       12.49      4.31 o 
  -3   6   7       14.12       24.38      5.12 o 
  -2   6   7      388.11      369.96     10.06 o 
  -1   6   7     1089.84     1069.29     16.09 o 
   0   6   7      362.04      353.77     10.71 o 
   1   6   7      138.03      128.58      8.28 o 
   2   6   7       38.05       47.31      7.08 o 
   3   6   7       76.44       95.84     11.78 o 
   4   6   7       21.41       29.83     16.85 o 
   5   6   7        0.04        6.22     18.75 o 
  -9   7   7       60.18       74.99     17.01 o 
  -8   7   7      213.41      207.69     20.23 o 
  -7   7   7       16.04        7.91      8.26 o 
  -6   7   7        4.44       -2.23      7.15 o 
  -5   7   7      621.47      685.83     16.75 o 
  -4   7   7      614.12      638.98     13.58 o 
  -3   7   7     1760.27     1742.22     31.38 o 
  -2   7   7      950.23      903.40     15.60 o 
  -1   7   7      422.53      410.88     12.19 o 
   0   7   7      336.17      344.57     10.03 o 
   1   7   7      710.68      688.13     15.84 o 
   2   7   7     2606.31     2539.25     33.64 o 
   3   7   7      789.64      807.41     21.08 o 
   4   7   7      402.14      453.44     46.33 o 
   5   7   7      235.61      237.85     49.18 o 
  -9   8   7        0.37        0.21     13.86 o 
  -8   8   7       89.64      104.38     17.27 o 
  -7   8   7      432.74      495.59     43.50 o 
  -6   8   7      413.30      416.78     24.18 o 
  -5   8   7       10.04       17.73      5.73 o 
  -4   8   7      299.02      293.09     10.27 o 
  -3   8   7      670.40      676.21     15.98 o 
  -2   8   7     2095.75     2072.58     27.35 o 
  -1   8   7      880.92      860.85     14.56 o 
   0   8   7      929.17      885.96     18.01 o 
   1   8   7      537.34      538.99     14.25 o 
   2   8   7      149.98      148.51      9.32 o 
   3   8   7      417.20      446.48     18.56 o 
   4   8   7      299.58      305.63     20.23 o 
   5   8   7       93.02      111.06     17.21 o 
  -9   9   7     1035.80     1073.76     39.71 o 
  -8   9   7     2114.03     2148.81     44.65 o 
  -7   9   7     2337.96     2437.73     70.16 o 
  -6   9   7     2415.95     2388.59     35.58 o 
  -5   9   7     1002.80     1024.28     20.68 o 
  -4   9   7     1569.54     1563.89     25.99 o 
  -3   9   7      794.25      722.20     17.12 o 
  -2   9   7       11.51       13.93      4.80 o 
  -1   9   7      239.09      222.25      8.17 o 
   0   9   7      322.81      306.18      9.70 o 
   1   9   7       96.00       99.70      8.44 o 
   2   9   7        1.86        9.03      5.83 o 
   3   9   7      153.77      159.11     12.99 o 
   4   9   7       13.11       12.00      9.60 o 
   5   9   7        1.33        9.54     12.79 o 
  -9  10   7      210.34      222.06     26.78 o 
  -8  10   7      318.48      319.09     19.36 o 
  -7  10   7       60.51       63.07     11.58 o 
  -6  10   7      306.10      278.31     12.80 o 
  -5  10   7      825.86      864.45     22.58 o 
  -4  10   7     1074.13     1104.76     22.88 o 
  -3  10   7     1499.34     1586.03     26.46 o 
  -2  10   7     2166.00     2198.07     29.07 o 
  -1  10   7      943.31      933.88     15.19 o 
   0  10   7     1497.73     1494.26     20.77 o 
   1  10   7     1641.67     1598.19     22.65 o 
   2  10   7     1646.28     1691.66     29.80 o 
   3  10   7     1462.06     1461.95     32.24 o 
   4  10   7      201.70      193.18     14.78 o 
   5  10   7       20.07       17.40     11.10 o 
  -9  11   7       72.07       62.47     14.15 o 
  -8  11   7       12.38       17.31     11.14 o 
  -7  11   7       25.67       22.03      8.15 o 
  -6  11   7        0.02        2.71      6.30 o 
  -5  11   7        0.08       -2.90      6.28 o 
  -4  11   7      308.52      317.55     12.55 o 
  -3  11   7      496.61      479.25     19.13 o 
  -2  11   7       56.99       64.35      6.85 o 
  -1  11   7       85.53       62.90      6.96 o 
   0  11   7      605.60      621.99     13.20 o 
   1  11   7     2828.92     2712.63     31.27 o 
   2  11   7     2099.58     2046.46     32.67 o 
   3  11   7     2475.92     2537.74     43.76 o 
   4  11   7     1150.03     1202.00     30.06 o 
  -9  12   7       10.61        4.90     12.25 o 
  -8  12   7       60.27       73.04     13.57 o 
  -7  12   7      126.49      137.23     11.63 o 
  -6  12   7       57.43       62.65      8.67 o 
  -5  12   7       97.06       85.99     14.02 o 
  -4  12   7      785.63      740.30     26.63 o 
  -3  12   7      429.48      435.47     14.58 o 
  -2  12   7       50.26       43.56      6.43 o 
  -1  12   7     1155.43     1127.49     20.52 o 
   0  12   7        4.68        5.16      6.03 o 
   1  12   7        3.07       10.59      5.59 o 
   2  12   7        3.38        4.19      6.47 o 
   3  12   7       10.02        8.31      8.27 o 
   4  12   7       50.37       60.14     14.37 o 
  -9  13   7       74.97       56.30     17.86 o 
  -8  13   7       66.59       88.95     13.98 o 
  -7  13   7      312.95      284.34     14.81 o 
  -6  13   7      289.21      288.18     15.95 o 
  -5  13   7      740.49      730.06     36.14 o 
  -4  13   7      104.59       89.73      8.69 o 
  -3  13   7       70.08       90.54      8.69 o 
  -2  13   7     1439.84     1330.42     34.60 o 
  -1  13   7      442.38      442.74     24.88 o 
   0  13   7      463.83      448.33     10.40 o 
   1  13   7      366.89      368.57     11.54 o 
   2  13   7      104.64       96.26      9.01 o 
   3  13   7        3.05        5.09      8.03 o 
   4  13   7       86.92       75.78     10.73 o 
  -8  14   7       23.84        8.83      9.32 o 
  -7  14   7       74.75       74.44     12.26 o 
  -6  14   7      201.70      196.52     14.51 o 
  -5  14   7     1069.39     1024.02     33.63 o 
  -4  14   7     1104.31     1083.18     25.53 o 
  -3  14   7      949.46      935.00     19.10 o 
  -2  14   7      608.72      592.71     15.53 o 
  -1  14   7      763.09      770.48     24.24 o 
   0  14   7     1225.54     1200.62     24.16 o 
   1  14   7      450.56      430.65     11.93 o 
   2  14   7      104.06      109.86      9.67 o 
   3  14   7       49.05       29.51      8.00 o 
   4  14   7       55.31       64.69     14.89 o 
  -8  15   7      392.06      412.12     35.37 o 
  -7  15   7      387.39      406.56     35.06 o 
  -6  15   7      640.63      602.82     22.15 o 
  -5  15   7     1291.99     1282.45     34.31 o 
  -4  15   7      850.51      855.55     23.55 o 
  -3  15   7      712.63      689.92     16.84 o 
  -2  15   7     2291.57     2223.79     31.22 o 
  -1  15   7     1351.15     1329.86     23.33 o 
   0  15   7      639.43      621.73     17.43 o 
   1  15   7      301.20      296.85     13.87 o 
   2  15   7        5.17        2.83      5.23 o 
   3  15   7      210.29      245.68     17.66 o 
   4  15   7       54.27       46.84     17.49 o 
  -8  16   7      151.78      188.27     16.88 o 
  -7  16   7      203.98      180.38     15.39 o 
  -6  16   7      662.13      607.89     22.56 o 
  -5  16   7      672.72      611.44     21.36 o 
  -4  16   7     1436.04     1408.87     31.18 o 
  -3  16   7     1446.57     1390.97     24.28 o 
  -2  16   7     1062.43     1086.61     24.39 o 
  -1  16   7     2889.97     2769.06     41.63 o 
   0  16   7      888.65      904.77     20.47 o 
   1  16   7     1058.27     1108.27     50.25 o 
   2  16   7      459.40      416.75     14.13 o 
   3  16   7      301.39      371.26     19.57 o 
  -7  17   7       58.48       37.31     13.19 o 
  -6  17   7       20.38       11.58      9.58 o 
  -5  17   7       16.27       15.26      8.75 o 
  -4  17   7        0.28       -3.44      7.45 o 
  -3  17   7      259.33      243.16     11.63 o 
  -2  17   7      660.28      663.76     18.14 o 
  -1  17   7     1633.16     1547.22     27.31 o 
   0  17   7     1094.12     1086.94     66.49 o 
   1  17   7      820.22      837.79     27.82 o 
   2  17   7      286.69      272.15     25.63 o 
   3  17   7      118.88      108.34     20.19 o 
  -7  18   7        0.96        0.95     10.05 o 
  -6  18   7       87.36       84.31     12.50 o 
  -5  18   7       69.87       62.56     10.74 o 
  -4  18   7      234.64      224.28     12.90 o 
  -3  18   7      261.76      278.10     16.10 o 
  -2  18   7      673.43      711.03     21.47 o 
  -1  18   7      698.01      711.05     42.02 o 
   0  18   7      740.54      727.92     33.09 o 
   1  18   7      681.10      644.68     24.76 o 
   2  18   7      489.57      475.12     23.54 o 
   3  18   7      242.66      217.74     34.23 o 
  -7  19   7      162.06      181.13     16.27 o 
  -6  19   7      625.74      652.60     23.74 o 
  -5  19   7      667.31      693.33     23.11 o 
  -4  19   7       90.61       86.79      9.79 o 
  -3  19   7      111.33       94.96      9.56 o 
  -2  19   7      146.91      155.87      9.13 o 
  -1  19   7      203.34      198.36     15.99 o 
   0  19   7      345.62      315.99     19.41 o 
   1  19   7      303.39      311.72     25.78 o 
   2  19   7      106.93      110.04     16.03 o 
  -6  20   7       43.86       51.11     11.62 o 
  -5  20   7       22.61       33.67     10.14 o 
  -4  20   7       20.58       11.65      7.72 o 
  -3  20   7       26.16       18.87      6.77 o 
  -2  20   7       12.12       22.51     10.56 o 
  -1  20   7        4.40       -6.97     10.80 o 
   0  20   7        2.13       -1.41     10.20 o 
   1  20   7      132.20      122.99     15.96 o 
   2  20   7      112.78      111.40     20.59 o 
  -6  21   7      707.60      744.54     24.70 o 
  -5  21   7      835.84      837.95     22.51 o 
  -4  21   7      323.11      318.58     14.91 o 
  -3  21   7      174.45      163.36     22.06 o 
  -2  21   7       72.03       66.60     12.90 o 
  -1  21   7        2.55       -1.56      9.97 o 
   0  21   7       15.01       12.34     11.46 o 
   1  21   7       17.72       29.36     12.32 o 
  -5  22   7      433.66      432.64     16.41 o 
  -4  22   7      661.87      779.37     28.38 o 
  -3  22   7      617.59      705.03     26.93 o 
  -2  22   7      825.62      902.30     30.09 o 
  -1  22   7      736.85      770.98     28.21 o 
   0  22   7      706.30      705.30     27.84 o 
   1  22   7      182.94      190.44     23.92 o 
  -4  23   7       14.30       23.90     12.35 o 
  -3  23   7        7.47        5.35     11.03 o 
  -2  23   7      102.07      102.16     15.84 o 
  -1  23   7       67.78       59.98     14.14 o 
   0  23   7      105.25      116.93     37.42 o 
  -3  24   7      218.70      188.18     22.75 o 
  -2  24   7       78.77       95.91     20.04 o 
  -1  24   7       31.12       31.47     17.13 o 
 -10   0   8      299.56      277.85     37.19 o 
  -9   0   8       16.86       25.96     20.64 o 
  -8   0   8      473.09      486.33     37.11 o 
  -7   0   8      635.33      678.64     39.01 o 
  -6   0   8       29.02       10.17     13.58 o 
  -5   0   8      236.03      213.19     21.02 o 
  -4   0   8     1163.49     1061.30     39.92 o 
  -3   0   8      109.97      116.73     11.08 o 
  -2   0   8       89.61       99.03     10.37 o 
  -1   0   8       10.51       21.03     17.95 o 
   0   0   8      233.51      231.63     23.15 o 
   1   0   8     2214.69     2079.57     67.77 o 
   2   0   8      898.26      851.30     44.47 o 
 -10   1   8      242.98      210.28     24.28 o 
  -9   1   8      611.73      684.88     72.52 o 
  -8   1   8      903.29      836.00     32.82 o 
  -7   1   8     1753.13     1818.14     47.32 o 
  -6   1   8     1414.89     1353.90     36.11 o 
  -5   1   8     1102.16     1103.88     45.19 o 
  -4   1   8     1823.19     1746.00     30.95 o 
  -3   1   8      621.58      586.08     25.19 o 
  -2   1   8      857.86      873.15     17.29 o 
  -1   1   8       18.26       13.55      5.64 o 
   0   1   8        4.45       -6.99      6.99 o 
   1   1   8      413.87      401.02     21.36 o 
   2   1   8      246.31      274.47     21.90 o 
   3   1   8       17.44       12.75     15.94 o 
  -9   2   8       15.81       23.94     14.95 o 
  -8   2   8      349.00      336.98     23.35 o 
  -7   2   8      916.37      856.85     77.11 o 
  -6   2   8      779.22      748.72     48.27 o 
  -5   2   8      571.45      588.99     22.47 o 
  -4   2   8     2604.45     2661.69     40.73 o 
  -3   2   8     5327.42     5312.53     51.63 o 
  -2   2   8     5407.30     5485.17     83.63 o 
  -1   2   8     3287.35     3180.42     36.28 o 
   0   2   8     1851.18     1823.21     35.16 o 
   1   2   8     1266.89     1277.88     68.68 o 
   2   2   8     1240.18     1212.10     51.99 o 
   3   2   8     1024.12     1068.36     52.06 o 
   4   2   8      502.95      528.60     40.98 o 
  -9   3   8       14.22        6.09     13.41 o 
  -8   3   8       61.85       65.81     16.51 o 
  -7   3   8        0.22       14.69     11.18 o 
  -6   3   8       15.18        6.59      9.58 o 
  -5   3   8      446.34      434.18     19.72 o 
  -4   3   8      703.97      708.53     17.11 o 
  -3   3   8       38.10       37.20      5.31 o 
  -2   3   8      114.97      106.73      8.21 o 
  -1   3   8      654.63      605.10     14.15 o 
   0   3   8       20.95       22.58      5.48 o 
   1   3   8       93.45       83.86     17.23 o 
   2   3   8        4.05       10.93     12.37 o 
   3   3   8       15.45       18.75     15.79 o 
   4   3   8        3.07      -16.30     19.13 o 
  -9   4   8       67.84       65.61     17.02 o 
  -8   4   8       81.20       56.94     14.97 o 
  -7   4   8     1077.89     1098.77     35.28 o 
  -6   4   8      752.06      748.83     45.38 o 
  -5   4   8      708.86      729.03     20.99 o 
  -4   4   8     1483.88     1466.66     25.14 o 
  -3   4   8     1026.84      930.16     19.24 o 
  -2   4   8     1262.48     1231.60     25.60 o 
  -1   4   8     1157.33     1092.64     21.03 o 
   0   4   8      616.50      614.57     14.86 o 
   1   4   8      811.25      766.05     28.24 o 
   2   4   8      414.32      458.93     32.79 o 
   3   4   8      413.45      423.03     34.08 o 
   4   4   8      712.10      793.17     48.27 o 
  -9   5   8      170.41      194.43     21.91 o 
  -8   5   8      243.17      273.29     22.58 o 
  -7   5   8      253.84      234.96     32.79 o 
  -6   5   8      694.63      676.30     25.75 o 
  -5   5   8      157.77      166.48     11.90 o 
  -4   5   8      126.53      135.10     11.93 o 
  -3   5   8      469.67      447.50     16.85 o 
  -2   5   8     1143.12     1088.81     23.99 o 
  -1   5   8      503.28      481.76     15.86 o 
   0   5   8      105.16      114.63      8.85 o 
   1   5   8      174.49      174.11     10.80 o 
   2   5   8        8.43       15.73     10.37 o 
   3   5   8      118.16      116.71     23.03 o 
   4   5   8       77.30       90.31     23.22 o 
  -9   6   8      149.36      171.53     24.97 o 
  -8   6   8      204.53      197.02     19.57 o 
  -7   6   8      354.20      366.67     22.57 o 
  -6   6   8        7.66        7.32      7.89 o 
  -5   6   8       72.14       65.38      9.41 o 
  -4   6   8       29.70       25.69      7.52 o 
  -3   6   8       60.76       48.47      8.60 o 
  -2   6   8      404.26      417.08     12.01 o 
  -1   6   8      192.83      191.00     10.06 o 
   0   6   8      385.82      364.02     13.44 o 
   1   6   8       68.61       83.54      8.11 o 
   2   6   8        2.54        6.14      9.65 o 
   3   6   8       45.04       64.60     13.80 o 
   4   6   8        0.64      -11.75     11.75 o 
  -9   7   8      902.37      870.36     37.11 o 
  -8   7   8     1139.45     1140.75     39.07 o 
  -7   7   8     1241.41     1142.28     36.59 o 
  -6   7   8      586.54      613.44     21.28 o 
  -5   7   8      598.99      584.26     24.85 o 
  -4   7   8     2771.13     2801.74     65.66 o 
  -3   7   8     1406.47     1436.16     30.30 o 
  -2   7   8       10.20       11.09      5.18 o 
  -1   7   8      168.66      177.41      8.53 o 
   0   7   8       12.54       13.20      6.04 o 
   1   7   8       45.75       51.06      7.23 o 
   2   7   8        4.07       -3.86      7.48 o 
   3   7   8        3.13        9.19     11.27 o 
   4   7   8      239.63      229.67     20.63 o 
  -9   8   8      222.94      169.33     20.61 o 
  -8   8   8      274.11      294.24     22.70 o 
  -7   8   8      128.63      121.88     18.84 o 
  -6   8   8      788.50      783.60     23.68 o 
  -5   8   8      650.42      705.56     27.74 o 
  -4   8   8     1728.73     1648.08     40.72 o 
  -3   8   8     1304.37     1202.30     33.82 o 
  -2   8   8      807.52      812.96     14.77 o 
  -1   8   8     1142.45     1128.03     18.74 o 
   0   8   8     2972.84     2992.39     33.45 o 
   1   8   8     4637.43     4592.03     55.83 o 
   2   8   8     2133.00     2221.94     37.70 o 
   3   8   8     1227.75     1305.32     39.34 o 
   4   8   8      349.48      351.89     57.72 o 
  -9   9   8       33.57       18.20     15.27 o 
  -8   9   8       17.19       26.28     11.11 o 
  -7   9   8      341.13      335.97     27.91 o 
  -6   9   8      504.60      457.84     19.24 o 
  -5   9   8      660.56      721.85     31.80 o 
  -4   9   8        0.99        2.78      6.92 o 
  -3   9   8       22.95       16.32      7.89 o 
  -2   9   8      442.79      442.36     15.91 o 
  -1   9   8       63.64       48.44      6.57 o 
   0   9   8        4.41       10.23      5.09 o 
   1   9   8      146.88      146.42     11.68 o 
   2   9   8      222.78      231.06     13.05 o 
   3   9   8      173.89      189.21     14.85 o 
   4   9   8        1.49       -1.17     12.15 o 
  -9  10   8      326.18      289.05     25.30 o 
  -8  10   8      308.04      327.04     31.82 o 
  -7  10   8      278.77      262.04     26.46 o 
  -6  10   8      977.88     1023.90     36.73 o 
  -5  10   8      953.54      995.50     32.52 o 
  -4  10   8      826.67      822.64     24.06 o 
  -3  10   8     1050.21      983.79     21.14 o 
  -2  10   8     1053.74     1018.39     19.96 o 
  -1  10   8     1153.77     1095.64     17.94 o 
   0  10   8     3648.53     3526.14     40.46 o 
   1  10   8     2959.32     2851.93     40.48 o 
   2  10   8      942.68     1009.78     23.61 o 
   3  10   8      349.60      359.81     18.33 o 
   4  10   8       39.12       34.31     13.78 o 
  -9  11   8       83.36       88.33     15.09 o 
  -8  11   8       76.17       81.25     13.74 o 
  -7  11   8      532.20      486.38     32.41 o 
  -6  11   8     1630.22     1518.72     67.43 o 
  -5  11   8      791.37      821.40     30.72 o 
  -4  11   8       96.90       98.87     11.20 o 
  -3  11   8        5.18        6.96      6.21 o 
  -2  11   8        1.08       -5.16      5.16 o 
  -1  11   8      175.03      171.50      7.95 o 
   0  11   8       46.11       43.55      6.63 o 
   1  11   8        0.09       -1.12      6.30 o 
   2  11   8      193.89      173.70     11.99 o 
   3  11   8       89.55       98.83     12.52 o 
   4  11   8        4.79       10.55     19.50 o 
  -8  12   8       53.53       45.28     12.41 o 
  -7  12   8        8.82        4.63     11.27 o 
  -6  12   8       10.77        5.53     10.52 o 
  -5  12   8      151.44      104.06     14.94 o 
  -4  12   8       43.42       32.83      7.58 o 
  -3  12   8      351.44      339.36     12.66 o 
  -2  12   8      697.04      713.89     17.11 o 
  -1  12   8      347.87      352.70     21.14 o 
   0  12   8       49.17       39.60      6.35 o 
   1  12   8       86.51       92.90      8.42 o 
   2  12   8        2.36        4.04      7.61 o 
   3  12   8      204.58      249.06     15.63 o 
  -8  13   8      439.25      413.38     29.41 o 
  -7  13   8      518.64      565.88     59.20 o 
  -6  13   8       35.85       45.62     13.01 o 
  -5  13   8      263.35      287.81     15.79 o 
  -4  13   8     1944.55     1960.06     32.97 o 
  -3  13   8     1381.71     1385.79     24.58 o 
  -2  13   8      743.37      734.81     17.82 o 
  -1  13   8       16.56       26.12      7.56 o 
   0  13   8      123.64      125.28      7.95 o 
   1  13   8        2.25        8.09      6.19 o 
   2  13   8        7.47        9.71      7.66 o 
   3  13   8        0.79       -7.85      8.48 o 
  -8  14   8       20.53       27.86     14.67 o 
  -7  14   8      222.74      225.25     21.62 o 
  -6  14   8     1438.95     1469.59     46.03 o 
  -5  14   8     3308.59     3321.73     53.28 o 
  -4  14   8     3367.48     3462.96     56.32 o 
  -3  14   8     3004.00     3052.34     39.36 o 
  -2  14   8     2084.95     2048.52     37.23 o 
  -1  14   8     2509.59     2475.54     37.84 o 
   0  14   8     2132.14     2036.62     34.08 o 
   1  14   8     2010.39     2004.81     43.22 o 
   2  14   8     1259.98     1305.89     25.60 o 
   3  14   8      352.31      369.70     16.62 o 
  -8  15   8       89.33       79.94     19.47 o 
  -7  15   8      124.33      102.11     17.65 o 
  -6  15   8      494.23      470.94     26.18 o 
  -5  15   8      704.93      714.43     23.51 o 
  -4  15   8       48.24       55.00      8.98 o 
  -3  15   8       11.00       22.73      8.02 o 
  -2  15   8      232.63      236.50     12.78 o 
  -1  15   8        8.49        7.80      8.17 o 
   0  15   8        0.37       -4.01      7.16 o 
   1  15   8        0.32        6.84      5.28 o 
   2  15   8       16.33       18.27      8.45 o 
   3  15   8       93.00       88.70     17.99 o 
  -7  16   8       69.13       98.29     17.12 o 
  -6  16   8      561.06      541.10     29.84 o 
  -5  16   8      601.97      592.13     21.82 o 
  -4  16   8      295.00      307.72     14.76 o 
  -3  16   8      410.13      381.63     15.59 o 
  -2  16   8       89.53       89.75     10.06 o 
  -1  16   8        2.37       11.33      7.56 o 
   0  16   8       36.81       31.13      8.02 o 
   1  16   8       54.47       36.75      8.64 o 
   2  16   8        6.27        7.61      7.46 o 
  -7  17   8       37.53       39.26     14.76 o 
  -6  17   8       98.83       91.70     13.08 o 
  -5  17   8       97.12      109.51     12.91 o 
  -4  17   8      188.94      195.32     13.07 o 
  -3  17   8       56.93       67.83      9.49 o 
  -2  17   8       38.70       38.40      8.27 o 
  -1  17   8       50.69       41.04      8.47 o 
   0  17   8       36.01       22.76      7.58 o 
   1  17   8        1.42       -6.36     10.74 o 
   2  17   8       20.04        3.72     15.46 o 
  -7  18   8       14.08       15.50     14.50 o 
  -6  18   8      134.71      118.26     20.27 o 
  -5  18   8       93.07       66.95     11.80 o 
  -4  18   8        4.79       10.74      8.77 o 
  -3  18   8      133.76      118.76     11.03 o 
  -2  18   8      143.27      121.26     10.77 o 
  -1  18   8      165.06      141.11     13.71 o 
   0  18   8       22.89       16.63     10.68 o 
   1  18   8       40.38       57.08     13.79 o 
   2  18   8      186.47      192.02     23.71 o 
  -6  19   8      605.38      554.55     23.14 o 
  -5  19   8      500.48      511.18     19.39 o 
  -4  19   8      106.42      119.49     11.49 o 
  -3  19   8       43.98       67.13     11.84 o 
  -2  19   8      111.53       98.37      9.74 o 
  -1  19   8       67.74       68.94     13.54 o 
   0  19   8       53.10       33.86     12.93 o 
   1  19   8       16.71        6.56     12.59 o 
  -6  20   8      286.80      306.63     24.77 o 
  -5  20   8      517.94      601.66     20.80 o 
  -4  20   8      751.45      832.57     22.66 o 
  -3  20   8      599.98      648.80     23.27 o 
  -2  20   8      878.47      844.77     28.65 o 
  -1  20   8     1392.21     1298.35     36.18 o 
   0  20   8     1444.37     1499.89     47.60 o 
   1  20   8     1209.20     1207.14    185.86 o 
  -5  21   8        2.41       -0.07      8.72 o 
  -4  21   8       23.46       27.79      8.50 o 
  -3  21   8      157.72      193.08     17.80 o 
  -2  21   8      300.00      304.62     20.57 o 
  -1  21   8       74.22       73.66     14.43 o 
   0  21   8        1.39       10.97     16.37 o 
  -4  22   8       14.24       20.44     12.54 o 
  -3  22   8       14.77       15.90     12.00 o 
  -2  22   8       39.91       27.59     12.58 o 
  -1  22   8        3.32       -3.06     15.16 o 
  -9   1   9      144.26      152.03     20.94 o 
  -8   1   9     1034.32     1047.77     61.82 o 
  -7   1   9     1586.27     1631.56     43.53 o 
  -6   1   9     3110.54     3078.66     59.78 o 
  -5   1   9     1147.16     1141.55     48.65 o 
  -4   1   9      830.54      818.00     22.79 o 
  -3   1   9     1530.35     1483.30     35.82 o 
  -2   1   9     3099.17     3121.84     60.37 o 
  -1   1   9     1107.66     1142.38     28.26 o 
   0   1   9      235.92      295.16     15.76 o 
   1   1   9      201.84      238.15     18.49 o 
   2   1   9       67.60       85.23     21.63 o 
   3   1   9      376.79      426.83     37.42 o 
  -9   2   9      116.21      123.26     19.82 o 
  -8   2   9       22.54       19.41     13.81 o 
  -7   2   9       99.28      101.73     15.43 o 
  -6   2   9       62.76       68.76     16.17 o 
  -5   2   9      120.80      119.75     13.70 o 
  -4   2   9       26.31       27.56      7.56 o 
  -3   2   9        9.34        2.39      6.23 o 
  -2   2   9      125.80      141.59      9.78 o 
  -1   2   9      289.94      300.30     15.85 o 
   0   2   9      971.01      957.02     31.59 o 
   1   2   9     1278.77     1254.13     64.43 o 
   2   2   9      598.49      580.44     39.46 o 
   3   2   9      430.47      404.51     35.82 o 
  -9   3   9       79.88       74.13     17.92 o 
  -8   3   9       40.14       31.56     14.51 o 
  -7   3   9        2.84        2.32     10.77 o 
  -6   3   9       31.40       24.11     11.16 o 
  -5   3   9      253.56      271.71     28.08 o 
  -4   3   9     2039.44     2112.16     75.86 o 
  -3   3   9      119.88      130.34      9.32 o 
  -2   3   9      449.09      411.67     12.80 o 
  -1   3   9       67.71       62.82      9.81 o 
   0   3   9      113.40      106.15     11.41 o 
   1   3   9       12.63       13.83     11.02 o 
   2   3   9       61.46       60.94     19.58 o 
   3   3   9      117.61      115.66     24.36 o 
  -9   4   9      235.78      259.87     46.14 o 
  -8   4   9      636.66      655.46     30.73 o 
  -7   4   9      314.46      331.30     21.84 o 
  -6   4   9      109.41      157.15     16.10 o 
  -5   4   9      337.54      339.88     20.07 o 
  -4   4   9     1315.88     1292.47     35.28 o 
  -3   4   9     1248.11     1239.04     23.86 o 
  -2   4   9     1678.59     1618.08     34.42 o 
  -1   4   9     1658.70     1646.63     25.67 o 
   0   4   9     2082.02     2044.71     48.41 o 
   1   4   9     1602.54     1618.65     44.23 o 
   2   4   9      221.18      219.87     19.84 o 
   3   4   9      362.94      396.77     25.72 o 
  -9   5   9      603.93      591.31     31.69 o 
  -8   5   9      365.16      400.94     25.24 o 
  -7   5   9     1336.64     1334.66     42.46 o 
  -6   5   9     1588.49     1561.85     40.02 o 
  -5   5   9     1637.02     1580.48     42.05 o 
  -4   5   9      424.17      417.81     17.70 o 
  -3   5   9      905.79      903.34     20.23 o 
  -2   5   9     1695.90     1688.84     27.32 o 
  -1   5   9     1493.96     1486.02     26.99 o 
   0   5   9     1238.18     1324.13     37.67 o 
   1   5   9      967.37     1037.19     34.74 o 
   2   5   9      658.65      720.73     30.63 o 
   3   5   9       95.95      106.31     18.59 o 
  -9   6   9      103.92      108.63     19.58 o 
  -8   6   9        0.09       11.35     22.46 o 
  -7   6   9        6.88        9.91     11.79 o 
  -6   6   9       34.97       24.06     11.13 o 
  -5   6   9      106.99      117.25     15.16 o 
  -4   6   9      101.20      108.51     15.77 o 
  -3   6   9        4.85       -2.30      7.28 o 
  -2   6   9       62.06       68.06      8.18 o 
  -1   6   9      510.23      483.34     15.88 o 
   0   6   9       79.15       84.77      9.31 o 
   1   6   9       20.70       26.78     11.18 o 
   2   6   9       49.87       50.42     19.50 o 
   3   6   9       49.07       46.48     15.14 o 
  -9   7   9      250.00      263.43     38.14 o 
  -8   7   9      652.28      651.98     31.02 o 
  -7   7   9      988.71     1012.52     34.82 o 
  -6   7   9      976.05      958.89     34.54 o 
  -5   7   9      893.93      887.67     31.94 o 
  -4   7   9      778.70      760.13     30.67 o 
  -3   7   9     1226.69     1228.16     35.62 o 
  -2   7   9     1811.84     1769.79     30.47 o 
  -1   7   9     2674.45     2612.91     38.05 o 
   0   7   9     1634.82     1550.23     34.08 o 
   1   7   9      262.67      281.89     16.17 o 
   2   7   9       93.90       91.85     15.28 o 
   3   7   9      155.18      141.31     61.13 o 
  -9   8   9       10.78       16.57     15.55 o 
  -8   8   9        8.48       29.91     14.00 o 
  -7   8   9        2.47       14.53     10.22 o 
  -6   8   9       60.98       59.56     13.16 o 
  -5   8   9      213.42      209.37     18.27 o 
  -4   8   9      247.21      225.84     18.22 o 
  -3   8   9      950.66      813.28     29.27 o 
  -2   8   9      684.94      674.45     16.08 o 
  -1   8   9      127.95      121.18      9.90 o 
   0   8   9       23.77       37.11      8.09 o 
   1   8   9      180.79      190.60     12.33 o 
   2   8   9       32.35       36.86     12.57 o 
   3   8   9      208.99      214.88     20.54 o 
  -8   9   9      176.63      201.13     21.31 o 
  -7   9   9      693.45      672.31     31.05 o 
  -6   9   9      478.32      501.21     43.37 o 
  -5   9   9      301.90      286.40     20.27 o 
  -4   9   9      525.90      547.08     20.95 o 
  -3   9   9      450.56      442.21     16.53 o 
  -2   9   9       48.47       43.17     12.77 o 
  -1   9   9        7.88        7.99      6.60 o 
   0   9   9       47.39       37.44      8.23 o 
   1   9   9       18.02       10.16      7.72 o 
   2   9   9        2.95       -1.54     14.15 o 
   3   9   9       35.00       22.21     13.32 o 
  -8  10   9       28.44       45.36     15.86 o 
  -7  10   9       85.56       80.42     16.53 o 
  -6  10   9      146.72      152.50     18.19 o 
  -5  10   9       39.10       44.39     13.01 o 
  -4  10   9       19.33       17.09      9.08 o 
  -3  10   9        9.19        9.72      7.73 o 
  -2  10   9       14.48       29.42      9.76 o 
  -1  10   9      501.75      560.68     16.74 o 
   0  10   9      438.18      440.29     19.12 o 
   1  10   9      418.09      426.04     16.44 o 
   2  10   9      440.89      453.35     30.60 o 
   3  10   9      513.42      526.12     26.91 o 
  -8  11   9      788.60      777.46    101.01 o 
  -7  11   9     1292.14     1266.61     74.15 o 
  -6  11   9     2195.19     2235.11     55.17 o 
  -5  11   9     2626.20     2504.18     57.47 o 
  -4  11   9     3233.52     3320.10     55.10 o 
  -3  11   9     2302.81     2384.98     44.32 o 
  -2  11   9     2954.71     2995.33     62.65 o 
  -1  11   9     1535.19     1496.15     37.25 o 
   0  11   9      841.86      844.98     21.11 o 
   1  11   9      253.83      263.86     13.67 o 
   2  11   9       64.20       66.28     11.38 o 
  -8  12   9       31.36       25.26     15.20 o 
  -7  12   9        5.85       21.55     13.60 o 
  -6  12   9       53.95       42.30     13.76 o 
  -5  12   9       20.78       13.13     12.28 o 
  -4  12   9      309.62      293.32     20.80 o 
  -3  12   9       97.81      115.92     13.96 o 
  -2  12   9      199.28      173.06     14.43 o 
  -1  12   9       19.95       15.99      8.98 o 
   0  12   9       14.60        9.41      6.25 o 
   1  12   9      137.81      154.47     12.65 o 
   2  12   9      376.28      390.97     37.93 o 
  -8  13   9      212.16      199.31     22.50 o 
  -7  13   9      251.25      241.05     22.64 o 
  -6  13   9      211.42      219.64     20.84 o 
  -5  13   9       85.90       91.76     25.61 o 
  -4  13   9      687.89      647.77     35.14 o 
  -3  13   9      343.63      307.91     27.10 o 
  -2  13   9       12.96       13.72      9.33 o 
  -1  13   9      452.88      443.02     19.23 o 
   0  13   9       68.91       70.00      7.80 o 
   1  13   9       85.52       95.30     10.13 o 
   2  13   9       95.87      105.17     12.20 o 
  -7  14   9        3.34       -8.25     12.58 o 
  -6  14   9       20.07       21.71     13.06 o 
  -5  14   9       77.10       85.08     15.31 o 
  -4  14   9      303.80      277.45     20.37 o 
  -3  14   9      487.40      515.43     21.61 o 
  -2  14   9      192.00      206.65     15.65 o 
  -1  14   9      143.35      163.13     12.45 o 
   0  14   9      145.60      137.40     12.22 o 
   1  14   9      356.41      371.32     16.45 o 
   2  14   9      354.22      380.33     17.50 o 
  -7  15   9       11.81       15.34     14.56 o 
  -6  15   9       54.49       45.53     19.58 o 
  -5  15   9       50.41       65.35     22.24 o 
  -4  15   9        1.44        7.21      9.75 o 
  -3  15   9       19.48        6.75      9.18 o 
  -2  15   9      228.40      175.76     12.69 o 
  -1  15   9        0.17       -1.27      8.06 o 
   0  15   9       24.80       31.61      9.95 o 
   1  15   9        8.64       12.33      6.57 o 
  -7  16   9        1.56        7.68     16.09 o 
  -6  16   9        4.68       12.72     18.37 o 
  -5  16   9       69.14       57.77     23.00 o 
  -4  16   9      100.57       76.11     12.68 o 
  -3  16   9       20.10       11.54     10.31 o 
  -2  16   9      454.24      437.49     17.37 o 
  -1  16   9      575.71      637.01     20.52 o 
   0  16   9      541.77      584.55     39.47 o 
   1  16   9      308.06      322.75     15.84 o 
  -6  17   9      762.13      754.67     33.06 o 
  -5  17   9     1265.90     1275.70     40.50 o 
  -4  17   9     1523.97     1510.68     36.89 o 
  -3  17   9     1163.92     1157.23     31.09 o 
  -2  17   9      934.30      920.48     23.87 o 
  -1  17   9      438.85      457.11     17.92 o 
   0  17   9      530.83      544.12     18.88 o 
   1  17   9      210.46      221.56     19.35 o 
  -6  18   9       35.67       60.98     17.65 o 
  -5  18   9       54.82       63.62     12.60 o 
  -4  18   9       51.89       69.52     12.76 o 
  -3  18   9       85.44       81.55     13.46 o 
  -2  18   9       97.98      103.38     11.37 o 
  -1  18   9      283.86      294.04     15.55 o 
   0  18   9      190.84      182.65     11.95 o 
  -5  19   9        9.40       15.46     11.14 o 
  -4  19   9       87.53       90.04     11.25 o 
  -3  19   9      176.92      180.67     13.36 o 
  -2  19   9      114.81      121.27     18.78 o 
  -1  19   9      106.10      107.62     15.97 o 
  -4  20   9       39.11       53.22     11.86 o 
  -3  20   9       37.47       24.91      9.20 o 
  -2  20   9        2.46       -1.85     11.08 o 
  -9   0  10       92.78       45.54     24.59 o 
  -8   0  10       67.17       90.31     25.27 o 
  -7   0  10       36.05       40.07     20.11 o 
  -6   0  10       81.04       88.04     20.64 o 
  -5   0  10       30.19       11.16     13.43 o 
  -4   0  10      493.80      460.68     31.42 o 
  -3   0  10      811.69      879.61     42.73 o 
  -2   0  10     1940.77     2010.35     68.68 o 
  -1   0  10      548.09      582.48     37.42 o 
   0   0  10     1109.84     1092.26     51.08 o 
   1   0  10     1419.62     1380.20     59.80 o 
   2   0  10     1572.82     1575.93     67.77 o 
  -9   1  10        2.74        7.87     15.54 o 
  -8   1  10      181.54      182.09     20.54 o 
  -7   1  10      449.52      459.43     25.46 o 
  -6   1  10      644.85      607.20     42.16 o 
  -5   1  10      671.84      645.70     46.26 o 
  -4   1  10      697.39      696.99     23.87 o 
  -3   1  10      740.15      767.26     28.11 o 
  -2   1  10      432.53      432.47     22.72 o 
  -1   1  10      567.56      641.03     27.57 o 
   0   1  10      516.21      533.39     25.65 o 
   1   1  10      113.03      130.14     14.42 o 
   2   1  10      146.48      187.00     28.76 o 
  -9   2  10      709.23      715.61     35.07 o 
  -8   2  10      795.07      743.43     66.45 o 
  -7   2  10      938.15      863.36     32.15 o 
  -6   2  10      793.62      800.20     29.67 o 
  -5   2  10      857.44      870.73     41.97 o 
  -4   2  10      204.14      217.02     16.76 o 
  -3   2  10       51.60       54.65     11.60 o 
  -2   2  10       54.20       54.72     11.93 o 
  -1   2  10       29.39       27.39     12.93 o 
   0   2  10      112.51      122.63     13.37 o 
   1   2  10       11.20        1.29     11.29 o 
   2   2  10       49.09       37.59     18.29 o 
  -9   3  10        0.06        3.82     14.68 o 
  -8   3  10       42.46       46.21     15.23 o 
  -7   3  10       17.98       16.54     12.26 o 
  -6   3  10      277.74      288.60     25.69 o 
  -5   3  10      762.80      691.54     38.55 o 
  -4   3  10      490.10      443.76     22.33 o 
  -3   3  10       12.42        3.21      9.45 o 
  -2   3  10      785.10      828.69     34.45 o 
  -1   3  10      438.87      438.87     19.42 o 
   0   3  10       75.75       83.00     12.01 o 
   1   3  10       53.97       61.40     14.96 o 
   2   3  10       22.81       18.74     13.94 o 
  -8   4  10      454.94      467.50     27.38 o 
  -7   4  10      405.07      430.14     24.64 o 
  -6   4  10      368.78      363.83     32.10 o 
  -5   4  10      594.01      578.99     36.13 o 
  -4   4  10      618.64      583.69     40.11 o 
  -3   4  10      909.65      893.31     19.36 o 
  -2   4  10      275.58      279.50     15.67 o 
  -1   4  10      418.65      442.31     54.63 o 
   0   4  10       76.57       75.12     25.77 o 
   1   4  10       22.64       19.40     13.35 o 
   2   4  10      118.96      139.10     19.03 o 
  -8   5  10      287.13      339.89     24.47 o 
  -7   5  10      484.19      405.16     24.17 o 
  -6   5  10      706.71      733.82     41.59 o 
  -5   5  10      232.57      227.30     26.41 o 
  -4   5  10      376.24      386.91     18.33 o 
  -3   5  10     1415.46     1390.49     30.49 o 
  -2   5  10     2034.48     2016.20     32.59 o 
  -1   5  10      984.15     1026.65     41.29 o 
   0   5  10      488.32      541.14     26.93 o 
   1   5  10      336.22      299.52     22.42 o 
   2   5  10      102.03       76.44     16.13 o 
  -8   6  10       64.53       50.18     15.96 o 
  -7   6  10       27.29       14.95     17.38 o 
  -6   6  10      184.86      143.36     24.51 o 
  -5   6  10       54.75       80.71     20.79 o 
  -4   6  10      406.33      452.29     19.88 o 
  -3   6  10      906.18      896.69     26.02 o 
  -2   6  10      820.30      809.22     20.68 o 
  -1   6  10     1639.37     1712.99     44.42 o 
   0   6  10      850.90      838.93     32.05 o 
   1   6  10      952.73      926.35     34.71 o 
   2   6  10      578.34      683.24     55.02 o 
  -8   7  10      203.35      177.36     29.67 o 
  -7   7  10      711.12      732.75     44.93 o 
  -6   7  10      379.58      384.48     34.23 o 
  -5   7  10     1323.88     1437.02     37.39 o 
  -4   7  10     2630.88     2672.50     73.46 o 
  -3   7  10      720.10      732.86     24.45 o 
  -2   7  10      556.02      571.51     18.90 o 
  -1   7  10     1323.35     1295.89     26.80 o 
   0   7  10     1118.68     1107.38     35.77 o 
   1   7  10      216.21      249.36     20.53 o 
   2   7  10       86.36       69.98     16.28 o 
  -8   8  10      159.47      157.25     29.22 o 
  -7   8  10      171.25      190.49     28.84 o 
  -6   8  10      437.25      438.62     26.29 o 
  -5   8  10      642.22      657.42     29.96 o 
  -4   8  10      283.21      336.64     45.69 o 
  -3   8  10      160.27      169.04     14.57 o 
  -2   8  10      161.16      185.08     11.71 o 
  -1   8  10       46.96       47.25      8.82 o 
   0   8  10        0.20        7.57     11.80 o 
   1   8  10        6.03        6.87     13.36 o 
   2   8  10        8.63        9.39     18.14 o 
  -8   9  10      116.57      123.02     27.63 o 
  -7   9  10      208.26      214.38     33.81 o 
  -6   9  10      464.52      466.32     47.89 o 
  -5   9  10      488.07      476.97     49.86 o 
  -4   9  10       29.51       37.99     12.93 o 
  -3   9  10      263.18      261.57     16.98 o 
  -2   9  10      534.03      508.76     16.81 o 
  -1   9  10       26.37       30.65      8.05 o 
   0   9  10       12.20       20.28      8.56 o 
   1   9  10       10.92       10.32     11.73 o 
  -8  10  10      179.25      167.76     22.13 o 
  -7  10  10      133.13      110.08     18.40 o 
  -6  10  10       55.70       89.86     16.80 o 
  -5  10  10      407.94      384.27     32.90 o 
  -4  10  10      543.53      516.43     43.49 o 
  -3  10  10      294.80      270.74     17.28 o 
  -2  10  10      671.90      668.46     24.27 o 
  -1  10  10      154.43      165.13     11.63 o 
   0  10  10      142.02      144.03     11.92 o 
   1  10  10       36.12       41.46     12.78 o 
  -7  11  10      227.72      203.06     22.05 o 
  -6  11  10      273.95      259.89     32.18 o 
  -5  11  10      414.95      389.09     24.95 o 
  -4  11  10      276.64      252.39     20.40 o 
  -3  11  10      347.24      337.48     19.09 o 
  -2  11  10      246.89      276.71     28.14 o 
  -1  11  10      114.33      121.35     10.35 o 
   0  11  10       38.58       50.68      9.46 o 
   1  11  10       41.64       40.44      9.74 o 
  -7  12  10        0.41       10.03     14.20 o 
  -6  12  10       29.57       40.36     15.26 o 
  -5  12  10        3.48        8.34     12.80 o 
  -4  12  10      169.38      200.36     18.62 o 
  -3  12  10      227.55      246.64     17.47 o 
  -2  12  10      198.05      222.79     16.85 o 
  -1  12  10      164.02      136.19     14.98 o 
   0  12  10      395.85      351.93     19.64 o 
   1  12  10      469.39      476.48     18.37 o 
  -7  13  10      324.40      333.51     26.64 o 
  -6  13  10      385.43      442.78     31.57 o 
  -5  13  10      675.04      703.74     47.36 o 
  -4  13  10      898.86      871.28     28.23 o 
  -3  13  10      440.09      459.37     21.78 o 
  -2  13  10      356.88      376.29     20.24 o 
  -1  13  10      436.72      411.59     26.66 o 
   0  13  10      399.20      391.14     15.33 o 
  -6  14  10      203.90      246.49     22.78 o 
  -5  14  10      340.98      340.17     24.96 o 
  -4  14  10      491.85      485.76     22.96 o 
  -3  14  10      573.47      543.68     36.40 o 
  -2  14  10       73.95       66.08     12.17 o 
  -1  14  10        0.40       15.52     10.79 o 
   0  14  10       12.69        7.04     16.35 o 
  -6  15  10      226.64      192.77     21.78 o 
  -5  15  10      172.05      178.59     20.52 o 
  -4  15  10      105.73       90.46     13.92 o 
  -3  15  10       79.24       60.23     12.65 o 
  -2  15  10      223.64      248.42     17.74 o 
  -1  15  10        6.15        7.82     10.85 o 
   0  15  10       28.83       49.23     12.81 o 
  -5  16  10       59.78       55.62     13.13 o 
  -4  16  10      193.73      182.74     17.06 o 
  -3  16  10      204.60      195.52     22.34 o 
  -2  16  10      147.40      164.15     20.48 o 
  -1  16  10       28.09       39.57     16.82 o 
  -5  17  10       69.61       60.49     13.71 o 
  -4  17  10      155.33      146.35     15.95 o 
  -3  17  10       67.94       64.35     13.20 o 
  -2  17  10       32.95       22.69     24.22 o 
  -3  18  10      590.71      623.77     35.15 o 
  -8   1  11        4.08       -0.40     14.44 o 
  -7   1  11        5.46       14.46     12.95 o 
  -6   1  11        0.58       15.03     16.77 o 
  -4   1  11      114.96      101.89     15.00 o 
  -3   1  11       12.06       13.77     10.60 o 
  -2   1  11       63.82       38.19     12.88 o 
  -1   1  11        4.39       11.76     11.66 o 
   0   1  11       19.13       11.30     12.46 o 
   1   1  11        0.61       -4.40     12.56 o 
  -8   2  11      169.75      161.04     20.95 o 
  -7   2  11      368.10      399.58     35.67 o 
  -6   2  11      159.13      164.31     25.50 o 
  -5   2  11      554.85      509.78     35.29 o 
  -4   2  11      235.26      241.21     18.47 o 
  -3   2  11      453.22      459.71     25.42 o 
  -2   2  11      200.04      184.78     49.44 o 
  -1   2  11        0.96        2.70     11.10 o 
   0   2  11      140.35      135.78     18.04 o 
   1   2  11      220.79      172.21     26.71 o 
  -8   3  11      412.13      378.58     38.86 o 
  -7   3  11      704.83      733.74     46.14 o 
  -6   3  11      735.05      705.13     42.35 o 
  -5   3  11     2045.97     2144.83     70.96 o 
  -4   3  11     3005.27     2973.60     90.69 o 
  -3   3  11     1716.71     1782.80     63.33 o 
  -2   3  11     1028.13     1167.99     37.33 o 
  -1   3  11     2134.83     2207.35     45.55 o 
   0   3  11     1897.71     2014.35     54.26 o 
   1   3  11      811.26      833.43     36.11 o 
  -8   4  11      491.50      550.91     43.79 o 
  -7   4  11      304.94      266.99     31.95 o 
  -6   4  11      201.95      234.89     29.30 o 
  -5   4  11      152.98      167.19     25.35 o 
  -4   4  11        9.92       13.92     11.77 o 
  -3   4  11        9.60        0.78      9.90 o 
  -2   4  11        3.11       -1.26      9.60 o 
  -1   4  11        0.28       22.68     12.61 o 
   0   4  11       10.63       -0.51     12.14 o 
   1   4  11       20.86       14.09     18.67 o 
  -8   5  11       34.16       63.22     24.13 o 
  -7   5  11      103.74       54.49     22.69 o 
  -6   5  11       84.15       93.58     22.24 o 
  -5   5  11        7.96       -2.20     16.70 o 
  -4   5  11       25.57        9.95     20.34 o 
  -3   5  11      125.23      130.47     16.85 o 
  -2   5  11      100.65       74.48     14.30 o 
  -1   5  11       45.61       24.02     12.31 o 
   0   5  11       11.92        0.03     12.07 o 
   1   5  11        7.07       17.99     21.33 o 
  -7   6  11       91.93      126.36     27.32 o 
  -6   6  11       26.22       36.20     20.34 o 
  -5   6  11        0.58      -11.09     11.25 o 
  -4   6  11       36.32       71.74     12.38 o 
  -3   6  11      167.35      144.67     13.21 o 
  -2   6  11       42.37       43.51     12.83 o 
  -1   6  11        1.14       -3.29     10.84 o 
   0   6  11        0.19        5.85     12.15 o 
  -7   7  11      287.15      295.30     34.76 o 
  -6   7  11      387.08      423.18     37.34 o 
  -5   7  11      308.84      294.92     18.74 o 
  -4   7  11      171.98      172.75     22.84 o 
  -3   7  11       57.28       65.90     12.35 o 
  -2   7  11      133.56      116.46     15.08 o 
  -1   7  11       73.11      101.45     15.14 o 
   0   7  11      222.65      237.71     20.74 o 
  -7   8  11      243.20      275.87     34.61 o 
  -6   8  11      264.26      269.40     23.61 o 
  -5   8  11      121.21      125.77     18.12 o 
  -4   8  11        3.38       15.99     10.86 o 
  -3   8  11       18.09       18.90     10.56 o 
  -2   8  11       10.93       12.25      9.31 o 
  -1   8  11        6.41       13.87     11.45 o 
   0   8  11        0.67       12.51     12.66 o 
  -7   9  11     1110.38     1122.40     43.02 o 
  -6   9  11     1350.47     1370.52     45.64 o 
  -5   9  11     1520.49     1622.60     86.37 o 
  -4   9  11     1643.26     1700.48     39.93 o 
  -3   9  11     1496.00     1516.15     43.09 o 
  -2   9  11     2264.21     2278.34     38.46 o 
  -1   9  11     1764.54     1704.52     44.47 o 
   0   9  11     1457.72     1541.94     43.95 o 
  -7  10  11      255.03      206.20     32.18 o 
  -6  10  11       97.02       93.28     21.55 o 
  -5  10  11      267.76      263.74     23.13 o 
  -4  10  11       90.94       83.69     14.16 o 
  -3  10  11      112.52      112.61     14.86 o 
  -2  10  11       45.33       61.29     12.78 o 
  -1  10  11        0.85       -0.08      9.47 o 
   0  10  11        0.37       -2.20     18.97 o 
  -6  11  11       62.30       74.74     24.44 o 
  -5  11  11       22.38       10.89     13.95 o 
  -4  11  11       25.81       31.78     12.07 o 
  -3  11  11       66.70       58.47     13.04 o 
  -2  11  11       76.11       57.23     13.19 o 
  -1  11  11        1.01       -2.05      8.13 o 
  -6  12  11       71.05       83.07     18.46 o 
  -5  12  11       12.56       15.43     14.81 o 
  -4  12  11        3.24        2.15     11.05 o 
  -3  12  11        2.95        2.46     11.05 o 
  -2  12  11       28.42       37.81     12.52 o 
  -1  12  11       13.07       12.66     11.59 o 
  -5  13  11      182.28      161.27     19.80 o 
  -4  13  11       43.66       37.81     12.06 o 
  -3  13  11      244.53      234.26     18.69 o 
  -2  13  11      185.97      196.16     17.73 o 
  -4  14  11       66.81       47.03     13.44 o 
  -3  14  11        4.36      -10.70     10.70 o 
  -4   0  12     1341.47     1315.24     58.67 o 
  -3   0  12      421.64      440.49     36.43 o 
  -2   0  12      675.55      762.20     46.52 o 
  -1   0  12      410.73      385.16     36.81 o 
  -4   1  12      181.49      200.03     22.43 o 
  -3   1  12      187.07      181.14     19.22 o 
  -2   1  12      117.24      132.42     50.74 o 
  -1   1  12      330.58      322.93     24.23 o 
  -4   2  12       19.30       18.43     11.88 o 
  -3   2  12        0.41       -1.03     11.24 o 
  -2   2  12       98.27       99.45     16.96 o 
  -1   2  12       87.39      105.66     21.93 o 
  -6   3  12       24.75       21.17     19.35 o 
  -4   3  12       19.85       31.19     19.13 o 
  -3   3  12        0.04        0.16     12.67 o 
  -2   3  12      176.52      165.99     19.36 o 
  -1   3  12       10.23        7.79     17.65 o 
  -6   4  12      200.65      162.49     28.99 o 
  -4   4  12        6.42      -15.86     15.86 o 
  -3   4  12      218.42      226.86     20.00 o 
  -2   4  12      236.72      249.44     21.75 o 
  -1   4  12      204.76      206.62     21.27 o 
  -6   5  12       59.44       65.50     23.91 o 
  -5   5  12      171.27      159.68     27.85 o 
  -4   5  12       95.68      130.77     26.87 o 
  -3   5  12      194.81      159.99     17.78 o 
  -2   5  12      256.20      289.06     22.62 o 
  -6   6  12      808.95      883.63     51.15 o 
  -5   6  12     1031.83     1077.50     53.13 o 
  -4   6  12      711.82      756.89     47.74 o 
  -3   6  12     1408.71     1468.30     71.04 o 
  -2   6  12     1302.37     1435.46     57.22 o 
  -6   7  12        2.35      -19.35     19.35 o 
  -5   7  12      141.55      140.89     19.86 o 
  -4   7  12      437.43      441.30     32.29 o 
  -3   7  12      154.96      137.60     29.67 o 
  -2   7  12      307.17      320.58     22.15 o 
  -5   8  12       14.62        1.72     13.66 o 
  -4   8  12       17.03       26.94     19.25 o 
  -3   8  12        0.40       -3.42     18.97 o 
  -4   9  12        0.74       -9.69     10.55 o 
  -3   9  12        5.41        6.16     14.18 o 
                                                 
